# Supplementary material for: Crystal structure of (eth­oxy­ethyl­idene)di­methyl­aza­nium ethyl sulfate
Source: Acta Crystallogr E Crystallogr Commun. 2015 Nov 7;71(Pt 12):o916. doi: 10.1107/S2056989015020678 (PMC4719878; doi:10.1107/S2056989015020678)
Supplement: Supplementary file 1 [file e-71-0o916-sup1.cif]

##############################################################################
#                                                                            #
# This CIF contains the data in a paper accepted for publication in          #
# Acta Crystallographica Section E. It conforms to the requirements of       #
# Notes for Authors for Acta Crystallographica Section E, and has been       #
# peer reviewed under the auspices of the IUCr Commission on Journals.       #
#                                                                            #
# Full details of the Crystallographic Information File format               #
# are given in the paper "The Crystallographic Information File (CIF):       #
# a New Standard Archive File for Crystallography" by S. R. Hall, F. H.      #
# Allen and I. D. Brown [Acta Cryst. (1991), A47, 655-685].                  #
#                                                                            #
# The current version of the core CIF dictionary is obtainable from          #
# ftp://ftp.iucr.org/pub/cif_core.dic.                                       #
#                                                                            #
# Software is freely available for graphical display of the structure(s)     #
# in this CIF. For information consult the CIF software page                 #
# http://www.iucr.org/resources/cif/software.                                #
#                                                                            #
# This file may be used for bona fide research purposes within the           #
# scientific community so long as proper attribution is given to the journal # 
# article from which it was obtained.                                        #
#                                                                            #
##############################################################################
data_I
_database_code_depnum_ccdc_archive 'CCDC 1434493'
_audit_creation_method     SHELXL-97
_chemical_name_systematic
;
(Ethoxyethylidene)dimethylazanium ethyl sulfate
;
_chemical_name_common     ?
_chemical_formula_moiety     'C6 H14 N O +, C2 H5 O4 S -'
_chemical_formula_sum     'C8 H19 N O5 S'
_chemical_formula_iupac     'C6 H14 N O +, C2 H5 O4 S -'
_chemical_formula_weight     241.30
_chemical_melting_point     ?
_symmetry_cell_setting     monoclinic
_symmetry_space_group_name_H-M     'P 21/c'
_symmetry_space_group_name_Hall     '-P 2ybc'
loop_
    _symmetry_equiv_pos_as_xyz
    'x, y, z'
    '-x, 1/2+y, 1/2-z'
    '-x, -y, -z'
    'x, 1/2-y, 1/2+z'
_cell_length_a     13.3979(8)
_cell_length_b     7.2860(4)
_cell_length_c     12.5284(8)
_cell_angle_alpha     90.00
_cell_angle_beta     97.712(3)
_cell_angle_gamma     90.00
_cell_volume     1211.92(13)
_cell_formula_units_Z     4
_cell_measurement_reflns_used     3142
_cell_measurement_theta_min     1.53
_cell_measurement_theta_max     30.70
_cell_measurement_temperature     100(2)
_exptl_crystal_description     plate
_exptl_crystal_colour     colorless
_exptl_crystal_size_max     0.28
_exptl_crystal_size_mid     0.22
_exptl_crystal_size_min     0.05
_exptl_crystal_density_diffrn     1.322
_exptl_crystal_density_meas     ?
_exptl_crystal_density_method     'not measured'
_exptl_crystal_F_000     520
_exptl_absorpt_coefficient_mu     0.270
_exptl_absorpt_correction_type     multi-scan
_exptl_absorpt_process_details
;
(Blessing, 1995)
;
_exptl_absorpt_correction_T_min     0.704
_exptl_absorpt_correction_T_max     0.746
_exptl_special_details
;
;
_diffrn_ambient_temperature     100(2)
_diffrn_radiation_type     MoK\a
_diffrn_radiation_wavelength     0.71073
_diffrn_radiation_monochromator     Triumph
_diffrn_measurement_device_type     'Bruker Kappa APEXII DUO'
_diffrn_measurement_method     '\f scans and \w scans'
_diffrn_detector_area_resol_mean     ?
_diffrn_reflns_number     25216
_diffrn_reflns_av_R_equivalents     0.0284
_diffrn_reflns_av_sigmaI/netI     0.0196
_diffrn_reflns_theta_min     1.53
_diffrn_reflns_theta_max     30.70
_diffrn_reflns_theta_full     30.70
_diffrn_measured_fraction_theta_max     0.994
_diffrn_measured_fraction_theta_full     0.994
_diffrn_reflns_limit_h_min     -18
_diffrn_reflns_limit_h_max     19
_diffrn_reflns_limit_k_min     -10
_diffrn_reflns_limit_k_max     10
_diffrn_reflns_limit_l_min     -17
_diffrn_reflns_limit_l_max     17
_diffrn_standards_number     0
_diffrn_standards_interval_count     0
_diffrn_standards_interval_time     ?
_diffrn_standards_decay_%     0
_refine_special_details
;
Refinement of <i>F</i>^2^ against ALL reflections. The weighted <i>R</i>-factor
<i>wR</i> and goodness of fit <i>S</i> are based on <i>F</i>^2^, conventional
<i>R</i>-factors <i>R</i> are based on <i>F</i>, with <i>F</i> set to zero for
negative <i>F</i>^2^. The threshold expression of <i>F</i>^2^ >
\s(<i>F</i>^2^) is used only for calculating <i>R</i>-factors(gt) <i>etc</i>.
and is not relevant to the choice of reflections for refinement.
<i>R</i>-factors based on <i>F</i>^2^ are statistically about twice as large
as those based on <i>F</i>, and <i>R</i>- factors based on ALL data will be
even larger.
;
_reflns_number_total     3734
_reflns_number_gt     3142
_reflns_threshold_expression     I>2\s(I)
_refine_ls_structure_factor_coef     Fsqd
_refine_ls_matrix_type     full
_refine_ls_R_factor_all     0.0410
_refine_ls_R_factor_gt     0.0320
_refine_ls_wR_factor_gt     0.0853
_refine_ls_wR_factor_ref     0.0908
_refine_ls_goodness_of_fit_ref     1.046
_refine_ls_restrained_S_all     1.046
_refine_ls_number_reflns     3737
_refine_ls_number_parameters     142
_refine_ls_number_restraints     0
_refine_ls_hydrogen_treatment     constr
_refine_ls_weighting_scheme     calc
_refine_ls_weighting_details
         'calc w=1/[\s^2^(Fo^2^)+(0.0453P)^2^+0.4489P] where P=(Fo^2^+2Fc^2^)/3'
_atom_sites_solution_hydrogens     geom
_atom_sites_solution_primary     direct
_atom_sites_solution_secondary     difmap
_refine_ls_shift/su_max     0.000
_refine_ls_shift/su_mean     0.000
_refine_diff_density_max     0.366
_refine_diff_density_min     -0.421
_refine_ls_extinction_method
;
SHELXL97 (Sheldrick, 2008)
;
_refine_ls_extinction_coef     0.0079(12)
_refine_ls_extinction_expression
                                    Fc^*^=kFc[1+0.001xFc^2^\l^3^/sin(2\q)]^-1/4^
loop_
    _atom_type_symbol
    _atom_type_description
    _atom_type_scat_dispersion_real
    _atom_type_scat_dispersion_imag
    _atom_type_scat_source
    C C 0.0033 0.0016 'International Tables Vol C Tables 4.2.6.8 and 6.1.1.4'
    H H 0.0000 0.0000 'International Tables Vol C Tables 4.2.6.8 and 6.1.1.4'
    N N 0.0061 0.0033 'International Tables Vol C Tables 4.2.6.8 and 6.1.1.4'
    O O 0.0106 0.0060 'International Tables Vol C Tables 4.2.6.8 and 6.1.1.4'
    S S 0.1246 0.1234 'International Tables Vol C Tables 4.2.6.8 and 6.1.1.4'
_computing_data_collection
;
APEX2 (Bruker, 2008)
;
_computing_cell_refinement
;
SAINT (Bruker, 2008)
;
_computing_data_reduction
;
SAINT (Bruker, 2008)
;
_computing_structure_solution
;
SHELXS97 (Sheldrick, 2008)
;
_computing_structure_refinement
;
SHELXL97 (Sheldrick, 2008)
;
_computing_molecular_graphics
;
DIAMOND (Brandenburg & Putz, 2005)
;
_computing_publication_material
;
SHELXL97 (Sheldrick, 2008)
;
loop_
    _atom_site_type_symbol
    _atom_site_label
    _atom_site_fract_x
    _atom_site_fract_y
    _atom_site_fract_z
    _atom_site_U_iso_or_equiv
    _atom_site_adp_type
    _atom_site_calc_flag
    _atom_site_refinement_flags
    _atom_site_occupancy
    _atom_site_symmetry_multiplicity
    _atom_site_disorder_assembly
    _atom_site_disorder_group
    O O1 0.26034(6) 0.67627(11) 0.47160(7) 0.01926(17) Uani d . 1 1 . .
    N N1 0.17582(7) 0.90509(13) 0.38585(8) 0.01829(19) Uani d . 1 1 . .
    C C1 0.17248(8) 0.74789(15) 0.43400(9) 0.0176(2) Uani d . 1 1 . .
    C C2 0.07696(9) 0.65143(17) 0.44583(10) 0.0231(2) Uani d . 1 1 . .
    H H2A 0.0200 0.7346 0.4257 0.035 Uiso calc R 1 1 . .
    H H2B 0.0778 0.6126 0.5208 0.035 Uiso calc R 1 1 . .
    H H2C 0.0700 0.5435 0.3987 0.035 Uiso calc R 1 1 . .
    C C3 0.26376(9) 0.50086(15) 0.52879(10) 0.0216(2) Uani d . 1 1 . .
    H H3A 0.2195 0.4099 0.4871 0.026 Uiso calc R 1 1 . .
    H H3B 0.2411 0.5165 0.6003 0.026 Uiso calc R 1 1 . .
    C C4 0.37134(10) 0.43818(17) 0.54103(11) 0.0272(3) Uani d . 1 1 . .
    H H4A 0.3920 0.4200 0.4697 0.041 Uiso calc R 1 1 . .
    H H4B 0.3779 0.3222 0.5810 0.041 Uiso calc R 1 1 . .
    H H4C 0.4144 0.5313 0.5804 0.041 Uiso calc R 1 1 . .
    C C5 0.27260(9) 0.99326(15) 0.37648(10) 0.0208(2) Uani d . 1 1 . .
    H H5A 0.3126 1.0010 0.4478 0.031 Uiso calc R 1 1 . .
    H H5B 0.2607 1.1170 0.3468 0.031 Uiso calc R 1 1 . .
    H H5C 0.3092 0.9207 0.3285 0.031 Uiso calc R 1 1 . .
    C C6 0.08461(9) 1.00066(18) 0.33605(11) 0.0276(3) Uani d . 1 1 . .
    H H6A 0.0463 0.9198 0.2830 0.041 Uiso calc R 1 1 . .
    H H6B 0.1038 1.1122 0.3001 0.041 Uiso calc R 1 1 . .
    H H6C 0.0430 1.0336 0.3918 0.041 Uiso calc R 1 1 . .
    S S1 0.19729(2) 0.47672(4) 0.17775(2) 0.01768(8) Uani d . 1 1 . .
    O O2 0.31092(6) 0.47791(12) 0.14749(7) 0.02197(18) Uani d . 1 1 . .
    O O3 0.14783(7) 0.35675(14) 0.09598(8) 0.0313(2) Uani d . 1 1 . .
    O O4 0.16386(7) 0.66526(12) 0.17017(8) 0.02607(19) Uani d . 1 1 . .
    O O5 0.20491(8) 0.40445(13) 0.28581(8) 0.0308(2) Uani d . 1 1 . .
    C C7 0.38088(9) 0.59962(17) 0.20875(10) 0.0228(2) Uani d . 1 1 . .
    H H7A 0.3890 0.5656 0.2859 0.027 Uiso calc R 1 1 . .
    H H7B 0.3561 0.7276 0.2014 0.027 Uiso calc R 1 1 . .
    C C8 0.48008(9) 0.58239(19) 0.16523(12) 0.0288(3) Uani d . 1 1 . .
    H H8A 0.5030 0.4547 0.1714 0.043 Uiso calc R 1 1 . .
    H H8B 0.5302 0.6618 0.2067 0.043 Uiso calc R 1 1 . .
    H H8C 0.4715 0.6196 0.0894 0.043 Uiso calc R 1 1 . .
loop_
    _atom_site_aniso_label
    _atom_site_aniso_U_11
    _atom_site_aniso_U_22
    _atom_site_aniso_U_33
    _atom_site_aniso_U_12
    _atom_site_aniso_U_13
    _atom_site_aniso_U_23
    O1 0.0167(4) 0.0153(3) 0.0259(4) -0.0009(3) 0.0038(3) 0.0019(3)
    N1 0.0155(4) 0.0179(4) 0.0215(4) -0.0004(3) 0.0028(3) -0.0003(3)
    C1 0.0167(5) 0.0174(5) 0.0191(5) -0.0014(4) 0.0040(4) -0.0035(4)
    C2 0.0169(5) 0.0228(5) 0.0302(6) -0.0047(4) 0.0050(4) -0.0015(4)
    C3 0.0244(5) 0.0165(5) 0.0241(5) -0.0020(4) 0.0037(4) 0.0034(4)
    C4 0.0267(6) 0.0207(5) 0.0330(6) 0.0025(5) 0.0001(5) 0.0041(5)
    C5 0.0179(5) 0.0196(5) 0.0253(5) -0.0024(4) 0.0047(4) 0.0029(4)
    C6 0.0188(5) 0.0264(6) 0.0365(7) 0.0031(4) 0.0000(5) 0.0062(5)
    S1 0.01773(13) 0.01682(13) 0.01937(13) 0.00004(9) 0.00569(9) -0.00045(9)
    O2 0.0169(4) 0.0233(4) 0.0267(4) -0.0015(3) 0.0065(3) -0.0075(3)
    O3 0.0238(4) 0.0363(5) 0.0346(5) -0.0081(4) 0.0076(4) -0.0156(4)
    O4 0.0233(4) 0.0194(4) 0.0363(5) 0.0051(3) 0.0069(4) 0.0039(3)
    O5 0.0379(5) 0.0309(5) 0.0250(4) -0.0011(4) 0.0090(4) 0.0098(4)
    C7 0.0195(5) 0.0248(5) 0.0239(5) -0.0019(4) 0.0021(4) -0.0029(4)
    C8 0.0192(5) 0.0293(6) 0.0381(7) -0.0004(5) 0.0049(5) -0.0012(5)
_geom_special_details
;
All e.s.d.'s (except the e.s.d. in the dihedral angle between two l.s. planes)
are estimated using the full covariance matrix. The cell e.s.d.'s are taken
into account individually in the estimation of e.s.d.'s in distances, angles
and torsion angles; correlations between e.s.d.'s in cell parameters are only
used when they are defined by crystal symmetry. An approximate (isotropic)
treatment of cell e.s.d.'s is used for estimating e.s.d.'s involving l.s.
planes.
;
loop_
    _geom_bond_atom_site_label_1
    _geom_bond_atom_site_label_2
    _geom_bond_site_symmetry_2
    _geom_bond_distance
    _geom_bond_publ_flag
    O1 C1 . 1.3157(13) ?
    O1 C3 . 1.4629(13) ?
    N1 C1 . 1.2981(14) ?
    N1 C5 . 1.4658(14) ?
    N1 C6 . 1.4707(15) ?
    C1 C2 . 1.4848(15) ?
    C2 H2A . 0.9800 ?
    C2 H2B . 0.9800 ?
    C2 H2C . 0.9800 ?
    C3 C4 . 1.5001(18) ?
    C3 H3A . 0.9900 ?
    C3 H3B . 0.9900 ?
    C4 H4A . 0.9800 ?
    C4 H4B . 0.9800 ?
    C4 H4C . 0.9800 ?
    C5 H5A . 0.9800 ?
    C5 H5B . 0.9800 ?
    C5 H5C . 0.9800 ?
    C6 H6A . 0.9800 ?
    C6 H6B . 0.9800 ?
    C6 H6C . 0.9800 ?
    S1 O3 . 1.4390(9) ?
    S1 O5 . 1.4433(9) ?
    S1 O4 . 1.4440(9) ?
    S1 O2 . 1.6175(9) ?
    O2 C7 . 1.4356(14) ?
    C7 C8 . 1.5079(17) ?
    C7 H7A . 0.9900 ?
    C7 H7B . 0.9900 ?
    C8 H8A . 0.9800 ?
    C8 H8B . 0.9800 ?
    C8 H8C . 0.9800 ?
loop_
    _geom_angle_atom_site_label_1
    _geom_angle_atom_site_label_2
    _geom_angle_atom_site_label_3
    _geom_angle_site_symmetry_1
    _geom_angle_site_symmetry_3
    _geom_angle
    _geom_angle_publ_flag
    C1 O1 C3 . . 119.31(9) ?
    C1 N1 C5 . . 120.66(10) ?
    C1 N1 C6 . . 122.44(10) ?
    C5 N1 C6 . . 116.88(9) ?
    N1 C1 O1 . . 115.55(10) ?
    N1 C1 C2 . . 123.23(10) ?
    O1 C1 C2 . . 121.22(10) ?
    C1 C2 H2A . . 109.5 ?
    C1 C2 H2B . . 109.5 ?
    H2A C2 H2B . . 109.5 ?
    C1 C2 H2C . . 109.5 ?
    H2A C2 H2C . . 109.5 ?
    H2B C2 H2C . . 109.5 ?
    O1 C3 C4 . . 106.41(9) ?
    O1 C3 H3A . . 110.4 ?
    C4 C3 H3A . . 110.4 ?
    O1 C3 H3B . . 110.4 ?
    C4 C3 H3B . . 110.4 ?
    H3A C3 H3B . . 108.6 ?
    C3 C4 H4A . . 109.5 ?
    C3 C4 H4B . . 109.5 ?
    H4A C4 H4B . . 109.5 ?
    C3 C4 H4C . . 109.5 ?
    H4A C4 H4C . . 109.5 ?
    H4B C4 H4C . . 109.5 ?
    N1 C5 H5A . . 109.5 ?
    N1 C5 H5B . . 109.5 ?
    H5A C5 H5B . . 109.5 ?
    N1 C5 H5C . . 109.5 ?
    H5A C5 H5C . . 109.5 ?
    H5B C5 H5C . . 109.5 ?
    N1 C6 H6A . . 109.5 ?
    N1 C6 H6B . . 109.5 ?
    H6A C6 H6B . . 109.5 ?
    N1 C6 H6C . . 109.5 ?
    H6A C6 H6C . . 109.5 ?
    H6B C6 H6C . . 109.5 ?
    O3 S1 O5 . . 114.46(6) ?
    O3 S1 O4 . . 114.95(6) ?
    O5 S1 O4 . . 113.02(6) ?
    O3 S1 O2 . . 101.21(5) ?
    O5 S1 O2 . . 105.75(6) ?
    O4 S1 O2 . . 105.84(5) ?
    C7 O2 S1 . . 116.46(7) ?
    O2 C7 C8 . . 107.41(10) ?
    O2 C7 H7A . . 110.2 ?
    C8 C7 H7A . . 110.2 ?
    O2 C7 H7B . . 110.2 ?
    C8 C7 H7B . . 110.2 ?
    H7A C7 H7B . . 108.5 ?
    C7 C8 H8A . . 109.5 ?
    C7 C8 H8B . . 109.5 ?
    H8A C8 H8B . . 109.5 ?
    C7 C8 H8C . . 109.5 ?
    H8A C8 H8C . . 109.5 ?
    H8B C8 H8C . . 109.5 ?
loop_
    _geom_torsion_atom_site_label_1
    _geom_torsion_atom_site_label_2
    _geom_torsion_atom_site_label_3
    _geom_torsion_atom_site_label_4
    _geom_torsion_site_symmetry_1
    _geom_torsion_site_symmetry_2
    _geom_torsion_site_symmetry_3
    _geom_torsion_site_symmetry_4
    _geom_torsion
    _geom_torsion_publ_flag
    C5 N1 C1 O1 . . . . -0.51(15) ?
    C6 N1 C1 O1 . . . . 177.86(10) ?
    C5 N1 C1 C2 . . . . -179.82(10) ?
    C6 N1 C1 C2 . . . . -1.45(17) ?
    C3 O1 C1 N1 . . . . 178.90(9) ?
    C3 O1 C1 C2 . . . . -1.77(15) ?
    C1 O1 C3 C4 . . . . 168.71(10) ?
    O3 S1 O2 C7 . . . . 174.76(9) ?
    O5 S1 O2 C7 . . . . -65.61(9) ?
    O4 S1 O2 C7 . . . . 54.55(9) ?
    S1 O2 C7 C8 . . . . -178.39(8) ?
loop_
    _geom_hbond_atom_site_label_D
    _geom_hbond_atom_site_label_H
    _geom_hbond_atom_site_label_A
    _geom_hbond_site_symmetry_A
    _geom_hbond_distance_DH
    _geom_hbond_distance_HA
    _geom_hbond_distance_DA
    _geom_hbond_angle_DHA
    _geom_hbond_publ_flag
    C5 H5B O5 1_565 0.98 2.32 3.288(2) 170 y
    C2 H2A O3 2_555 0.98 2.40 3.341(2) 161 y
    C3 H3A O5 . 0.99 2.50 3.121(2) 120 y
    C5 H5A O2 4_565 0.98 2.51 3.372(2) 147 y
    C6 H6B O5 1_565 0.98 2.54 3.453(2) 154 y
    C4 H4B O2 4_555 0.98 2.55 3.452(2) 154 y
_iucr_refine_instructions_details
;
TITL S2164LM IN P2(1)/C
CELL  0.71073 13.39790  7.28600 12.52840 90.00000 97.71200 90.00000
ZERR 4  0.00080  0.00040  0.00080  0.00000  0.00300  0.00000
LATT 1
SYMM -X, Y+ 0.50000, -Z+ 0.50000
SFAC C H N O S
UNIT 32 76 4 20 4
TEMP -173
PLAN 20
FMAP 2
L.S. 5
BOND $H
ACTA
CONF
WGHT    0.045300    0.448900
EXTI    0.007869
FVAR       0.18055
O1    4    0.739661    0.176271    0.028403    11.00000    0.01673    0.01534 =
         0.02594   -0.00192    0.00376    0.00086
N1    3    0.824177    0.405089    0.114151    11.00000    0.01553    0.01792 =
         0.02151    0.00030    0.00277    0.00036
C1    1    0.827520    0.247891    0.065998    11.00000    0.01672    0.01740 =
         0.01912    0.00347    0.00399    0.00137
C2    1    0.923038    0.151434    0.054170    11.00000    0.01691    0.02280 =
         0.03015    0.00146    0.00497    0.00466
AFIX 137
H2A   2    0.979966    0.234557    0.074274    11.00000   -1.50000
H2B   2    0.922202    0.112577   -0.020833    11.00000   -1.50000
H2C   2    0.929993    0.043501    0.101259    11.00000   -1.50000
AFIX   0
C3    1    0.736238    0.000859   -0.028793    11.00000    0.02436    0.01649 =
         0.02412   -0.00337    0.00369    0.00203
AFIX  23
H3A   2    0.780490   -0.090095    0.012873    11.00000   -1.20000
H3B   2    0.758869    0.016500   -0.100287    11.00000   -1.20000
AFIX   0
C4    1    0.628657   -0.061820   -0.041029    11.00000    0.02667    0.02069 =
         0.03304   -0.00413    0.00013   -0.00246
AFIX 137
H4A   2    0.607972   -0.079968    0.030345    11.00000   -1.50000
H4B   2    0.622124   -0.177757   -0.081015    11.00000   -1.50000
H4C   2    0.585594    0.031317   -0.080410    11.00000   -1.50000
AFIX   0
C5    1    0.727401    0.493262    0.123522    11.00000    0.01789    0.01959 =
         0.02532   -0.00290    0.00470    0.00241
AFIX 137
H5A   2    0.687424    0.501030    0.052184    11.00000   -1.50000
H5B   2    0.739268    0.617028    0.153151    11.00000   -1.50000
H5C   2    0.690807    0.420678    0.171497    11.00000   -1.50000
AFIX   0
C6    1    0.915393    0.500661    0.163950    11.00000    0.01877    0.02637 =
         0.03650   -0.00621   -0.00002   -0.00314
AFIX 137
H6A   2    0.953747    0.419844    0.216970    11.00000   -1.50000
H6B   2    0.896211    0.612249    0.199852    11.00000   -1.50000
H6C   2    0.957002    0.533573    0.108212    11.00000   -1.50000
AFIX   0
S1    5    0.197293    0.023275    0.677753    11.00000    0.01773    0.01682 =
         0.01937    0.00045    0.00569   -0.00004
O2    4    0.310920    0.022091    0.647494    11.00000    0.01688    0.02328 =
         0.02672    0.00746    0.00648    0.00154
O3    4    0.147833    0.143255    0.595976    11.00000    0.02385    0.03634 =
         0.03463    0.01555    0.00759    0.00807
O4    4    0.163862   -0.165262    0.670168    11.00000    0.02329    0.01944 =
         0.03628   -0.00393    0.00693   -0.00506
O5    4    0.204913    0.095548    0.785805    11.00000    0.03792    0.03087 =
         0.02499   -0.00984    0.00898    0.00106
C7    1    0.380885   -0.099625    0.708746    11.00000    0.01954    0.02484 =
         0.02385    0.00293    0.00213    0.00194
AFIX  23
H7A   2    0.356116   -0.227625    0.701443    11.00000   -1.20000
H7B   2    0.388994   -0.065632    0.785934    11.00000   -1.20000
AFIX   0
C8    1    0.480082   -0.082390    0.665231    11.00000    0.01924    0.02927 =
         0.03815    0.00123    0.00491    0.00040
AFIX 137
H8A   2    0.471511   -0.119551    0.589374    11.00000   -1.50000
H8B   2    0.530155   -0.161761    0.706656    11.00000   -1.50000
H8C   2    0.503050    0.045343    0.671383    11.00000   -1.50000
HKLF 4
REM  S2164LM IN P2(1)/C
REM R1 =  0.0320 for   3145 Fo > 4sig(Fo)  and  0.0410 for all   3737 data
REM    142 parameters refined using      0 restraints
END
WGHT      0.0454      0.4487
REM Highest difference peak  0.366,  deepest hole -0.421,  1-sigma level  0.054
Q1    1   0.8781  0.2049  0.0613  11.00000  0.05    0.37
Q2    1   0.2032  0.0543  0.7380  11.00000  0.05    0.35
Q3    1   0.1836 -0.0774  0.6714  11.00000  0.05    0.33
Q4    1   0.8271  0.3385  0.0809  11.00000  0.05    0.33
Q5    1   0.6751  0.4262  0.0953  11.00000  0.05    0.32
Q6    1   0.6813 -0.0328 -0.0386  11.00000  0.05    0.30
Q7    1   0.1681  0.0858  0.6364  11.00000  0.05    0.30
Q8    1   0.7784  0.4421  0.1215  11.00000  0.05    0.28
Q9    1   0.4279 -0.1024  0.6809  11.00000  0.05    0.28
Q10   1   0.2590  0.0167  0.6658  11.00000  0.05    0.26
;
data_global
_journal_date_recd_electronic     2015-10-10
_journal_date_accepted     2015-10-31
_journal_name_full     'Acta Crystallographica, Section E'
_journal_year     2015
_journal_volume     71
_journal_issue     12
_journal_page_first     o916
_journal_page_last     o916
_journal_paper_category     HO
_journal_paper_doi     10.1107/S2056989015020678
_journal_coeditor_code     HB7521
_publ_contact_author_name     'Prof. Dr. Willi Kantlehner'
_publ_contact_author_address
;
Fakult\"at Chemie/Organische Chemie
Hochschule Aalen
Beethovenstrasse 1
D-73430 Aalen
Germany
;
_publ_contact_author_email     willi.kantlehner@hs-aalen.de
_publ_contact_author_fax     '49 7361 5762250'
_publ_contact_author_phone     '49 7361 5762152'
_publ_section_title
;
Crystal structure of (ethoxyethylidene)dimethylazanium ethyl sulfate
;
loop_
    _publ_author_name
    _publ_author_address
    'Tiritiris, Ioannis'
;
 Fakult\"at Chemie/Organische Chemie
 Hochschule Aalen
 Beethovenstrasse 1
 D-73430 Aalen
 Germany
;
    'Saur, Stefan'
;
 Fakult\"at Chemie/Organische Chemie
 Hochschule Aalen
 Beethovenstrasse 1
 D-73430 Aalen
 Germany
;
    'Kantlehner, Willi'
;
 Fakult\"at Chemie/Organische Chemie
 Hochschule Aalen
 Beethovenstrasse 1
 D-73430 Aalen
 Germany
;
