# Supplementary material for: Crystal structure of (eth­oxy­ethyl­idene)di­methyl­aza­nium ethyl sulfate
Source: Acta Crystallogr E Crystallogr Commun. 2015 Nov 7;71(Pt 12):o916. doi: 10.1107/S2056989015020678 (PMC4719878; doi:10.1107/S2056989015020678)
Supplement: Supplementary file 2 [file e-71-0o916-Isup2.hkl]

# 
# h,k,l, Fc-squared, Fo-squared, sigma(Fo-squared) and status flag 
# 
data_I
_shelx_title ' S2164LM IN P2(1)/C' 
_shelx_refln_list_code          4 
_shelx_F_calc_maximum      195.36 
_exptl_crystal_F_000       520.00 
_reflns_d_resolution_high  0.6960 
 
loop_ 
 _symmetry_equiv_pos_as_xyz 
 'x, y, z' 
 '-x, y+1/2, -z+1/2' 
 '-x, -y, -z' 
 'x, -y-1/2, z-1/2' 
 
_cell_length_a    13.3979 
_cell_length_b     7.2860 
_cell_length_c    12.5284 
_cell_angle_alpha  90.000 
_cell_angle_beta   97.712 
_cell_angle_gamma  90.000 
 
_shelx_F_squared_multiplier     1.000 
 
loop_ 
 _refln_index_h 
 _refln_index_k 
 _refln_index_l 
 _refln_F_squared_calc 
 _refln_F_squared_meas 
 _refln_F_squared_sigma 
 _refln_observed_status 
   1   0   0     2118.28     2278.83     47.55 o 
   2   0   0    25472.19    23416.15    275.13 o 
   3   0   0     9456.06    10360.80     68.36 o 
   4   0   0        0.32        1.42      0.73 o 
   5   0   0     1271.04     1165.90      9.24 o 
   6   0   0     1161.37     1245.99     10.01 o 
   7   0   0      631.97      600.31      6.04 o 
   8   0   0      975.42      991.75      9.39 o 
   9   0   0     3180.34     3195.69     24.27 o 
  10   0   0      436.47      445.26      6.66 o 
  11   0   0     1742.40     1791.60     17.01 o 
  12   0   0       25.01       30.05      2.24 o 
  13   0   0       12.10       15.62      2.75 o 
  14   0   0       27.92       29.90      3.23 o 
  15   0   0      278.22      283.71      8.92 o 
  16   0   0      149.83      161.64      9.39 o 
  17   0   0      502.16      510.69     16.06 o 
  18   0   0      226.60      227.08     11.17 o 
   1   1   0     2129.20     2044.61     10.02 o 
   2   1   0      412.88      387.50      2.42 o 
   3   1   0       48.72       40.60      0.76 o 
   4   1   0        1.80        1.01      0.47 o 
   5   1   0      149.89      144.57      1.64 o 
   6   1   0       15.76       13.03      1.05 o 
   7   1   0       31.36       35.21      0.99 o 
   8   1   0      353.41      355.46      3.06 o 
   9   1   0       29.89       37.74      1.24 o 
  10   1   0     1266.76     1221.43      9.15 o 
  11   1   0      420.72      420.28      4.35 o 
  12   1   0       30.21       34.54      1.79 o 
  13   1   0      572.12      565.44      6.63 o 
  14   1   0       27.23       23.98      2.23 o 
  15   1   0       32.19       32.20      2.93 o 
  16   1   0       49.66       41.35      4.22 o 
  17   1   0        1.19        0.38      2.66 o 
  18   1   0       14.45       16.23      5.00 o 
   0   2   0    16729.03    16654.16    319.79 o 
   1   2   0      386.33      428.69      2.55 o 
   2   2   0     2872.92     2794.72     14.14 o 
   3   2   0      130.79      136.97      1.39 o 
   4   2   0      693.47      723.05      4.42 o 
   5   2   0        9.20        3.80      0.60 o 
   6   2   0       24.55       45.63      1.22 o 
   7   2   0     1258.97     1227.12      8.88 o 
   8   2   0      733.14      732.75      6.08 o 
   9   2   0       36.43       33.49      1.39 o 
  10   2   0     2014.85     2023.96     13.78 o 
  11   2   0      143.32      157.25      2.80 o 
  12   2   0      634.81      597.52      6.14 o 
  13   2   0      248.76      255.22      5.09 o 
  14   2   0        9.67        7.46      2.06 o 
  15   2   0      362.07      357.90      7.03 o 
  16   2   0      119.62      120.00      5.94 o 
  17   2   0      282.94      306.38      8.74 o 
  18   2   0      271.23      277.92     19.64 o 
   1   3   0     2098.04     2263.61     14.80 o 
   2   3   0      447.10      436.18      2.80 o 
   3   3   0     1133.52     1209.32      7.50 o 
   4   3   0      374.36      311.04      2.54 o 
   5   3   0      207.46      212.82      2.20 o 
   6   3   0      452.70      432.58      3.75 o 
   7   3   0       96.83       92.06      1.66 o 
   8   3   0       28.97       24.83      1.33 o 
   9   3   0      215.89      243.60      3.34 o 
  10   3   0      157.95      149.25      2.64 o 
  11   3   0       39.79       48.53      2.09 o 
  12   3   0      118.21      119.64      3.41 o 
  13   3   0      157.43      165.03      4.58 o 
  14   3   0       19.19       17.73      2.64 o 
  15   3   0        6.94        9.84      3.12 o 
  16   3   0       59.50       58.35      4.68 o 
  17   3   0       16.61       20.92      3.90 o 
  18   3   0       15.54       11.79      4.74 o 
   0   4   0      212.27      207.30      3.16 o 
   1   4   0        0.51        1.48      0.52 o 
   2   4   0     1134.49     1134.89      6.82 o 
   3   4   0      414.30      448.78      3.48 o 
   4   4   0      795.77      863.68      6.06 o 
   5   4   0       11.97       25.08      1.10 o 
   6   4   0       30.03       43.05      1.94 o 
   7   4   0       23.16       23.44      1.32 o 
   8   4   0      623.88      590.49      6.09 o 
   9   4   0       51.32       55.91      2.01 o 
  10   4   0      569.06      572.33      6.73 o 
  11   4   0      187.45      183.43      3.94 o 
  12   4   0       33.86       27.26      2.56 o 
  13   4   0      440.83      441.54      8.39 o 
  14   4   0       19.83       21.07      3.01 o 
  15   4   0      113.23      103.46      5.61 o 
  16   4   0       45.09       43.66      4.30 o 
  17   4   0       35.32       41.63      5.06 o 
   1   5   0      991.92     1042.60      8.14 o 
   2   5   0        2.33        2.47      0.60 o 
   3   5   0      173.47      200.35      2.14 o 
   4   5   0        1.41        1.19      0.73 o 
   5   5   0       27.18       31.58      1.16 o 
   6   5   0      421.59      422.67      4.81 o 
   7   5   0        7.59        7.77      1.39 o 
   8   5   0      147.00      138.27      3.11 o 
   9   5   0      396.25      413.59      6.39 o 
  10   5   0       37.35       44.19      4.12 o 
  11   5   0       66.35       68.64      3.95 o 
  12   5   0       84.18       81.16      4.15 o 
  13   5   0       32.68       29.59      3.11 o 
  14   5   0       16.28       13.13      3.14 o 
  15   5   0       30.69       26.97      3.79 o 
  16   5   0      133.58      139.98      7.59 o 
   0   6   0      983.51      951.58     11.98 o 
   1   6   0      388.03      383.82      3.48 o 
   2   6   0      854.23      808.03      6.45 o 
   3   6   0        0.15        0.53      0.87 o 
   4   6   0      221.97      227.85      2.97 o 
   5   6   0      302.41      312.97      4.00 o 
   6   6   0      311.07      315.90      5.83 o 
   7   6   0      120.34      119.15      2.97 o 
   8   6   0       77.70       62.88      2.67 o 
   9   6   0       12.59       13.12      2.03 o 
  10   6   0        2.62        2.71      1.94 o 
  11   6   0       64.09       58.00      3.96 o 
  12   6   0       70.00       63.91      4.30 o 
  13   6   0       40.85       45.79      3.95 o 
  14   6   0       43.01       42.65      4.65 o 
  15   6   0      248.09      251.89      8.85 o 
   1   7   0      258.76      265.27      3.40 o 
   2   7   0        2.64        2.33      0.97 o 
   3   7   0        4.38        2.27      1.12 o 
   4   7   0      316.60      336.40      5.79 o 
   5   7   0      297.28      285.06      4.64 o 
   6   7   0      306.46      309.74      5.59 o 
   7   7   0      478.11      462.13      7.46 o 
   8   7   0       42.33       40.96      3.07 o 
   9   7   0      328.05      333.46      8.80 o 
  10   7   0       34.73       34.68      3.63 o 
  11   7   0      338.57      340.05     19.16 o 
  12   7   0       15.36       15.01      3.40 o 
  13   7   0        0.16        4.16      3.23 o 
  14   7   0        0.21       -0.35      3.27 o 
   0   8   0      287.48      254.15     15.96 o 
   1   8   0      121.12      108.31      3.47 o 
   2   8   0      137.90      121.47      6.29 o 
   3   8   0       51.71       42.74      2.71 o 
   4   8   0        1.70       -0.22      1.63 o 
   5   8   0        0.42       -0.63      1.73 o 
   6   8   0        0.24       -1.59      1.90 o 
   7   8   0        1.58        2.89      2.13 o 
   8   8   0      126.87      131.48      4.69 o 
   9   8   0        2.64        2.71      2.46 o 
  10   8   0       58.65       64.36      4.10 o 
  11   8   0       33.26       35.99      3.98 o 
  12   8   0        0.81       -1.12      4.80 o 
   1   9   0      278.33      288.77      9.64 o 
   2   9   0       14.11       17.46      3.32 o 
   3   9   0       78.42       83.96      7.31 o 
   4   9   0      153.55      158.53      5.76 o 
   5   9   0        7.33        7.89      2.65 o 
   6   9   0       27.71       33.10      3.36 o 
   7   9   0      112.51      121.99      9.14 o 
   8   9   0        8.82        9.98      3.99 o 
   9   9   0       48.26       51.28      5.76 o 
   0  10   0       54.79       50.14      5.06 o 
   1  10   0       10.72       16.64      4.07 o 
   2  10   0       53.37       48.07      3.05 o 
   3  10   0        3.64        3.71      2.26 o 
   4  10   0       86.68       82.61      4.17 o 
   5  10   0        0.33        0.89      1.96 o 
 -18   1   1      187.15      194.54     12.30 o 
 -17   1   1      226.98      242.69      7.67 o 
 -16   1   1       93.33       95.05      6.55 o 
 -15   1   1       24.65       26.05      2.73 o 
 -14   1   1      256.36      259.49      5.09 o 
 -13   1   1       98.28      103.80      2.82 o 
 -12   1   1      109.60       97.20      2.65 o 
 -11   1   1      869.61      892.40      6.89 o 
 -10   1   1      544.87      538.95      4.47 o 
  -9   1   1      788.47      876.05      6.19 o 
  -8   1   1     2773.62     2849.80     16.29 o 
  -7   1   1     3037.16     3240.51     18.15 o 
  -6   1   1     8528.59     9089.87     49.96 o 
  -5   1   1     1231.69     1390.16      8.14 o 
  -4   1   1     5827.85     5978.02     29.23 o 
  -3   1   1     6089.74     6225.31     30.24 o 
  -2   1   1        3.64        1.41      0.48 o 
  -1   1   1     9339.47     9256.24    143.00 o 
   0   1   1     2137.94     2147.94     12.29 o 
   1   1   1     3486.25     3671.89     19.17 o 
   2   1   1      722.24      722.07      4.51 o 
   3   1   1      621.12      629.71      4.55 o 
   4   1   1     3520.22     3482.78     21.73 o 
   5   1   1      547.36      558.55      4.90 o 
   6   1   1      363.30      426.66      3.97 o 
   7   1   1     1004.95     1011.07      7.83 o 
   8   1   1      289.29      303.43      3.42 o 
   9   1   1      496.18      450.91      4.64 o 
  10   1   1      208.22      197.79      2.98 o 
  11   1   1     1303.37     1253.84     10.88 o 
  12   1   1        7.91        4.63      1.91 o 
  13   1   1       84.54       70.14      2.99 o 
  14   1   1      122.04      141.60      4.08 o 
  15   1   1       49.67       53.94      3.80 o 
  16   1   1      133.13      137.01      6.34 o 
  17   1   1      205.23      198.87      7.20 o 
  18   1   1       45.31       48.40      4.92 o 
 -18   2   1        8.03        4.82      3.89 o 
 -17   2   1       47.21       46.95      4.47 o 
 -16   2   1      165.16      181.62      5.90 o 
 -15   2   1        9.16        9.68      2.38 o 
 -14   2   1       95.17       93.92      3.89 o 
 -13   2   1       89.37       87.57      3.36 o 
 -12   2   1       29.98       28.07      1.64 o 
 -11   2   1       73.05       70.04      2.07 o 
 -10   2   1       37.33       37.22      1.34 o 
  -9   2   1      290.74      284.99      2.99 o 
  -8   2   1     1028.04     1050.56      7.67 o 
  -7   2   1      245.86      289.57      3.66 o 
  -6   2   1     1198.66     1354.01      8.73 o 
  -5   2   1       11.96       16.51      0.72 o 
  -4   2   1      378.62      431.43      3.31 o 
  -3   2   1      299.18      305.07      2.12 o 
  -2   2   1     6110.13     6465.24     35.29 o 
  -1   2   1      587.14      577.60      3.65 o 
   0   2   1        7.45       12.93      0.48 o 
   1   2   1     2184.22     2237.00     10.51 o 
   2   2   1      347.69      356.74      2.31 o 
   3   2   1      954.16     1002.51      6.22 o 
   4   2   1     2089.92     2293.59     14.08 o 
   5   2   1     2185.03     2409.00     15.62 o 
   6   2   1       61.32       69.84      1.79 o 
   7   2   1      337.36      386.21      4.10 o 
   8   2   1      562.57      566.64      5.30 o 
   9   2   1      236.87      234.48      3.24 o 
  10   2   1      344.86      342.75      4.21 o 
  11   2   1      289.51      296.91      4.01 o 
  12   2   1       88.68       80.89      2.61 o 
  13   2   1      201.69      211.82      5.17 o 
  14   2   1        1.54       -0.67      1.98 o 
  15   2   1      120.03      126.08      4.84 o 
  16   2   1      272.16      275.91      6.53 o 
  17   2   1       12.42       17.81      3.30 o 
  18   2   1       46.55       35.60      5.11 o 
 -18   3   1       70.45       63.07      5.90 o 
 -17   3   1       41.06       36.46      4.21 o 
 -16   3   1       88.73       84.97      4.66 o 
 -15   3   1        1.03        1.26      2.38 o 
 -14   3   1      262.83      256.64      5.70 o 
 -13   3   1      237.12      228.51      5.40 o 
 -12   3   1       48.70       42.38      2.31 o 
 -11   3   1     1544.82     1480.38     13.24 o 
 -10   3   1     1389.35     1328.59     10.79 o 
  -9   3   1      562.90      585.01      5.13 o 
  -8   3   1     1714.28     1586.89     11.46 o 
  -7   3   1       41.14       53.18      1.57 o 
  -6   3   1       10.26       19.04      0.90 o 
  -5   3   1      320.29      358.40      3.00 o 
  -4   3   1      241.23      276.22      2.30 o 
  -3   3   1        6.10        1.42      0.50 o 
  -2   3   1     1221.66     1279.22      8.33 o 
  -1   3   1        1.89        1.69      0.51 o 
   0   3   1      941.88      875.84      5.57 o 
   1   3   1      149.67      224.68      1.78 o 
   2   3   1        1.08       10.01      0.63 o 
   3   3   1     2403.43     2515.08     14.30 o 
   4   3   1     1824.64     1928.58     12.00 o 
   5   3   1      261.05      259.38      2.81 o 
   6   3   1     1931.94     2026.35     14.18 o 
   7   3   1     2053.78     2114.90     14.98 o 
   8   3   1        4.41       17.59      1.26 o 
   9   3   1     1194.31     1189.51      9.56 o 
  10   3   1       14.35       10.68      1.46 o 
  11   3   1      339.91      317.56      4.62 o 
  12   3   1       64.39       82.57      3.12 o 
  13   3   1        0.31       -0.08      2.02 o 
  14   3   1      261.57      272.78      6.11 o 
  15   3   1      618.04      625.37     10.75 o 
  16   3   1       16.70       11.54      3.32 o 
  17   3   1      334.00      332.47      9.22 o 
  18   3   1       95.66      109.23     12.27 o 
 -17   4   1        0.84       -1.95      3.45 o 
 -16   4   1       28.90       28.77      4.78 o 
 -15   4   1       39.23       36.35      3.50 o 
 -14   4   1        0.41       -2.38      2.38 o 
 -13   4   1       43.37       48.31      3.18 o 
 -12   4   1        1.88        2.07      1.78 o 
 -11   4   1        0.20       -1.18      1.48 o 
 -10   4   1       17.99        9.79      1.49 o 
  -9   4   1      338.45      370.77      4.46 o 
  -8   4   1      734.01      709.25      6.35 o 
  -7   4   1      411.89      424.86      3.93 o 
  -6   4   1      199.62      224.67      2.79 o 
  -5   4   1      915.18      949.89      6.91 o 
  -4   4   1      154.42      158.08      1.93 o 
  -3   4   1      584.47      554.44      4.40 o 
  -2   4   1     2217.79     2195.70     13.88 o 
  -1   4   1     1913.78     2079.31     13.75 o 
   0   4   1     1709.62     1787.03     12.09 o 
   1   4   1        5.66        3.65      0.54 o 
   2   4   1     1260.02     1308.98      7.79 o 
   3   4   1      608.29      632.11      4.90 o 
   4   4   1       25.61       30.24      1.03 o 
   5   4   1      128.90      134.21      2.60 o 
   6   4   1      227.40      231.48      3.82 o 
   7   4   1      101.80       84.96      2.40 o 
   8   4   1     1137.17     1051.15     10.29 o 
   9   4   1      242.40      240.35      4.21 o 
  10   4   1      772.11      703.17      7.83 o 
  11   4   1      206.57      166.21      4.39 o 
  12   4   1        0.29       -1.97      2.29 o 
  13   4   1      140.84      138.50      7.97 o 
  14   4   1        4.12        4.26      2.73 o 
  15   4   1       20.10       20.82      3.51 o 
  16   4   1        9.65        3.89      3.10 o 
  17   4   1       24.09       26.40      9.04 o 
 -16   5   1       17.04       14.74      3.92 o 
 -15   5   1      123.14      127.92      6.12 o 
 -14   5   1        9.16        7.42      3.59 o 
 -13   5   1        9.60        6.02      2.46 o 
 -12   5   1        1.71        1.37      2.04 o 
 -11   5   1        1.36       -0.28      1.69 o 
 -10   5   1      455.93      457.74      6.33 o 
  -9   5   1       69.07       68.13      2.56 o 
  -8   5   1      192.93      187.12      4.35 o 
  -7   5   1      229.85      207.90      4.09 o 
  -6   5   1      220.56      214.18      3.39 o 
  -5   5   1      130.15      133.77      2.26 o 
  -4   5   1      580.21      529.06      4.16 o 
  -3   5   1      158.95      166.92      1.76 o 
  -2   5   1      191.29      198.35      2.54 o 
  -1   5   1      285.36      259.38      3.01 o 
   0   5   1        0.13        4.62      0.80 o 
   1   5   1       59.73       54.78      1.10 o 
   2   5   1      234.52      217.01      2.20 o 
   3   5   1      368.95      378.31      3.46 o 
   4   5   1       22.65       19.41      1.13 o 
   5   5   1      404.99      417.90      4.02 o 
   6   5   1        0.64        1.45      1.23 o 
   7   5   1     1361.50     1302.24     13.03 o 
   8   5   1      461.96      409.26      5.96 o 
   9   5   1      750.74      671.96      8.40 o 
  10   5   1      119.28      100.42      3.99 o 
  11   5   1        3.17        1.96      2.12 o 
  12   5   1      312.37      307.87      7.68 o 
  13   5   1        1.15       -1.34      2.61 o 
  14   5   1      123.10      124.33      5.93 o 
  15   5   1       82.74       76.89      6.18 o 
  16   5   1        0.47        2.27      4.67 o 
 -15   6   1      191.14      197.71      7.89 o 
 -14   6   1       27.98       33.81      5.67 o 
 -13   6   1       78.71       68.92      4.42 o 
 -12   6   1      171.80      189.28      6.04 o 
 -11   6   1        2.52        1.23      2.39 o 
 -10   6   1      171.36      173.68      8.35 o 
  -9   6   1      137.49      133.21      5.79 o 
  -8   6   1      119.12      126.40      3.28 o 
  -7   6   1      353.17      351.28      4.99 o 
  -6   6   1        2.57        4.54      1.33 o 
  -5   6   1       12.22       12.91      1.49 o 
  -4   6   1      162.51      174.10      2.67 o 
  -3   6   1      155.32      148.67      1.94 o 
  -2   6   1      204.41      218.08      3.01 o 
  -1   6   1      117.74      117.02      3.19 o 
   0   6   1      321.42      334.47      3.74 o 
   1   6   1       82.08       84.77      1.64 o 
   2   6   1      108.76      104.03      1.60 o 
   3   6   1      297.84      307.92      3.33 o 
   4   6   1       15.62       14.53      1.17 o 
   5   6   1      126.38      142.43      3.35 o 
   6   6   1       80.74       73.22      2.35 o 
   7   6   1        0.19       -0.62      1.50 o 
   8   6   1      213.15      204.19      4.83 o 
   9   6   1       67.62       66.97      3.49 o 
  10   6   1      265.34      275.75      6.13 o 
  11   6   1       78.65       81.02      4.55 o 
  12   6   1        4.93        0.97      3.10 o 
  13   6   1        0.49        3.52      2.82 o 
  14   6   1       42.77       42.61      4.71 o 
  15   6   1        0.02        5.27      3.59 o 
 -14   7   1       20.38       22.39      4.10 o 
 -13   7   1        3.60        7.71      4.18 o 
 -12   7   1       46.99       52.55      4.04 o 
 -11   7   1        0.95       -1.21      2.36 o 
 -10   7   1       42.29       45.95      3.59 o 
  -9   7   1       49.19       39.32      3.68 o 
  -8   7   1        1.85        0.89      1.62 o 
  -7   7   1      199.25      180.09      5.31 o 
  -6   7   1      254.56      247.97      4.27 o 
  -5   7   1       39.89       41.01      2.13 o 
  -4   7   1      428.48      404.40      7.55 o 
  -3   7   1       42.13       43.96      1.91 o 
  -2   7   1        7.63        5.84      1.20 o 
  -1   7   1      124.96      119.43      3.19 o 
   0   7   1      110.47      103.07      3.27 o 
   1   7   1       79.45       66.93      1.99 o 
   2   7   1      315.35      300.59      3.43 o 
   3   7   1        3.60        4.09      1.23 o 
   4   7   1        4.31        6.39      1.51 o 
   5   7   1      414.94      399.59      6.26 o 
   6   7   1        5.23        3.88      1.94 o 
   7   7   1      140.49      128.73      3.94 o 
   8   7   1       28.63       22.50      2.43 o 
   9   7   1       66.82       60.52      3.81 o 
  10   7   1        0.35        3.35      2.38 o 
  11   7   1        0.55        0.61      2.52 o 
  12   7   1       61.42       64.44      5.78 o 
  13   7   1       19.94       14.53      3.71 o 
 -12   8   1      146.74      155.37      6.36 o 
 -11   8   1        4.37        7.00      2.70 o 
 -10   8   1      326.22      348.17      8.33 o 
  -9   8   1       92.87      107.58      5.55 o 
  -8   8   1        0.03       -2.33      3.64 o 
  -7   8   1      183.05      180.39      8.90 o 
  -6   8   1        1.85        7.62      2.13 o 
  -5   8   1       14.40       17.39      2.17 o 
  -4   8   1       70.49       75.81      3.41 o 
  -3   8   1        5.91        3.52      1.30 o 
  -2   8   1      193.34      192.90      3.48 o 
  -1   8   1      573.47      515.80      8.90 o 
   0   8   1      191.41      200.16      5.13 o 
   1   8   1      135.95      119.78      5.11 o 
   2   8   1        0.44       -2.86      2.86 o 
   3   8   1       18.48       17.74      2.81 o 
   4   8   1        1.70        2.91      2.02 o 
   5   8   1       45.49       49.21      2.58 o 
   6   8   1       87.71       89.47      4.44 o 
   7   8   1        3.69        4.71      1.91 o 
   8   8   1       63.95       70.65      5.34 o 
   9   8   1       25.63       26.73      3.09 o 
  10   8   1       47.25       45.91      4.12 o 
  11   8   1        4.38        9.53      4.48 o 
  -9   9   1       22.63       27.98      3.80 o 
  -8   9   1       29.88       23.55      4.30 o 
  -7   9   1       19.74       19.10      7.82 o 
  -6   9   1       12.91       11.30      4.86 o 
  -5   9   1        8.13        6.07      1.99 o 
  -4   9   1       22.53       19.77      2.12 o 
  -3   9   1       12.13       13.49      1.78 o 
  -2   9   1       87.38       74.91      3.70 o 
  -1   9   1        6.41        7.77      2.88 o 
   0   9   1      110.72      107.08      5.30 o 
   1   9   1        2.61        2.87      2.08 o 
   2   9   1       24.29       24.67      4.38 o 
   3   9   1       26.81       26.08      4.76 o 
   4   9   1        4.77        5.45      2.24 o 
   5   9   1        0.94       -0.50      2.29 o 
   6   9   1      162.43      171.03      8.34 o 
   7   9   1       29.22       24.37      3.48 o 
   8   9   1       38.41       37.93      7.82 o 
   9   9   1        0.72        5.58      3.99 o 
  -5  10   1      212.63      210.62      8.24 o 
  -4  10   1      120.77      125.02      7.31 o 
  -3  10   1      117.56      110.69      6.61 o 
  -2  10   1      200.86      212.72     11.51 o 
  -1  10   1       25.14       18.19      4.97 o 
   0  10   1      329.02      326.68     10.76 o 
   1  10   1       65.66       73.04      3.40 o 
   2  10   1       44.79       42.92      6.28 o 
   3  10   1       44.66       43.66      3.31 o 
   4  10   1       17.41       15.34      2.78 o 
   5  10   1        2.72        3.27      3.54 o 
 -19   0   2      171.52      129.80     13.81 o 
 -18   0   2       99.93      112.30     12.27 o 
 -17   0   2      310.71      354.51     18.72 o 
 -16   0   2       18.42       19.93      4.66 o 
 -15   0   2       83.86       93.45      7.25 o 
 -14   0   2       64.41       74.43      3.59 o 
 -13   0   2       64.64       52.39      2.69 o 
 -12   0   2       42.89       43.96      2.25 o 
 -11   0   2     1192.24     1099.02     10.01 o 
 -10   0   2      844.72      846.28      8.01 o 
  -9   0   2      209.81      214.28      3.44 o 
  -8   0   2     1395.42     1400.03     14.25 o 
  -7   0   2     5371.41     5625.06     40.81 o 
  -6   0   2     2033.41     2214.44     16.83 o 
  -5   0   2    10445.32    11105.91    100.18 o 
  -4   0   2     1889.55     1844.15     17.03 o 
  -3   0   2     2452.69     2602.56     21.53 o 
  -2   0   2     1662.78     1493.89     11.73 o 
  -1   0   2     1953.54     2040.86     15.55 o 
   0   0   2      129.59      129.18      1.74 o 
   1   0   2      819.71      879.61     10.26 o 
   2   0   2      726.07      678.73     16.05 o 
   3   0   2     2460.19     2368.50     23.01 o 
   4   0   2     3153.21     3092.70     29.95 o 
   5   0   2      200.80      216.73      3.29 o 
   6   0   2     1642.83     1635.90     15.60 o 
   7   0   2        7.79        4.76      1.61 o 
   8   0   2     1370.61     1366.85     22.86 o 
   9   0   2      528.88      495.72      8.53 o 
  10   0   2     2834.68     2769.01     40.12 o 
  11   0   2      327.49      333.07      6.39 o 
  12   0   2     1560.26     1571.66     18.72 o 
  13   0   2      214.79      219.42      8.59 o 
  14   0   2       15.98       14.39      2.94 o 
  15   0   2        0.30       -2.16      3.28 o 
  16   0   2       22.67       20.17      4.85 o 
  17   0   2       80.40      104.07      8.57 o 
  18   0   2      345.90      368.38     14.22 o 
 -19   1   2       25.87       23.05      5.96 o 
 -18   1   2        1.64       -3.07      4.56 o 
 -17   1   2        9.12        8.43      3.95 o 
 -16   1   2      115.51      115.39      9.44 o 
 -15   1   2        0.00        1.53      2.09 o 
 -14   1   2       81.16       89.60      4.48 o 
 -13   1   2       22.80       26.49      1.76 o 
 -12   1   2      317.60      312.39      4.30 o 
 -11   1   2        0.05        0.43      0.98 o 
 -10   1   2       65.58       61.14      1.70 o 
  -9   1   2      492.78      486.91      4.60 o 
  -8   1   2      274.73      274.30      2.69 o 
  -7   1   2       54.91       64.98      1.43 o 
  -6   1   2       24.93       34.85      1.11 o 
  -5   1   2     1712.07     1809.67     11.54 o 
  -4   1   2       72.98       81.90      1.26 o 
  -3   1   2     1818.58     1776.56     10.20 o 
  -2   1   2      105.36       90.86      0.96 o 
  -1   1   2     4142.31     4194.83     19.46 o 
   0   1   2     1442.20     1416.63      7.12 o 
   1   1   2       32.55       28.67      0.61 o 
   2   1   2     3035.00     2949.09     18.10 o 
   3   1   2      797.79      870.89      6.94 o 
   4   1   2      254.22      295.66      3.67 o 
   5   1   2     1198.84     1200.44      9.11 o 
   6   1   2       11.14       28.31      1.13 o 
   7   1   2       98.81       96.72      2.19 o 
   8   1   2        0.21       -0.43      1.03 o 
   9   1   2       27.30       27.81      1.66 o 
  10   1   2        0.01        0.26      1.31 o 
  11   1   2      118.03      110.31      2.78 o 
  12   1   2       22.56       23.27      1.79 o 
  13   1   2       28.32       32.28      2.28 o 
  14   1   2       68.72       71.26      3.30 o 
  15   1   2       15.15       18.49      2.70 o 
  16   1   2        2.91        1.54      2.41 o 
  17   1   2       19.93       22.21      3.90 o 
  18   1   2       23.35       19.08      5.05 o 
 -18   2   2       23.49       27.50      5.84 o 
 -17   2   2      525.25      574.63     17.50 o 
 -16   2   2        2.67        2.81      3.00 o 
 -15   2   2      595.47      619.59     13.00 o 
 -14   2   2      108.14      119.68      3.98 o 
 -13   2   2       19.92       30.50      2.18 o 
 -12   2   2       29.82       35.88      1.97 o 
 -11   2   2      314.16      290.74      3.80 o 
 -10   2   2      289.56      293.38      3.43 o 
  -9   2   2      500.44      492.24      4.83 o 
  -8   2   2      112.34      124.75      2.21 o 
  -7   2   2     2142.88     2185.34     14.75 o 
  -6   2   2      100.27       95.43      1.55 o 
  -5   2   2      419.53      386.67      3.08 o 
  -4   2   2     1152.73     1107.59      6.58 o 
  -3   2   2       29.79       26.25      0.66 o 
  -2   2   2        0.82        0.89      0.38 o 
  -1   2   2      103.49       87.05      1.19 o 
   0   2   2     2681.34     2798.63     14.60 o 
   1   2   2     3295.77     3222.33     15.83 o 
   2   2   2     1410.23     1551.89      8.89 o 
   3   2   2     3526.94     3338.17     20.63 o 
   4   2   2       93.38       75.97      1.40 o 
   5   2   2      146.97      125.63      2.19 o 
   6   2   2      653.76      601.99      5.77 o 
   7   2   2       29.41       48.83      1.86 o 
   8   2   2     1468.49     1412.94     11.85 o 
   9   2   2      244.52      257.58      3.80 o 
  10   2   2      679.89      654.23      6.68 o 
  11   2   2      786.73      787.59      8.16 o 
  12   2   2        1.74        2.66      1.71 o 
  13   2   2       70.09       65.56      3.10 o 
  14   2   2      157.73      154.72      4.93 o 
  15   2   2       13.79       14.05      2.67 o 
  16   2   2       68.09       62.44      3.92 o 
  17   2   2      114.13      121.31      5.69 o 
  18   2   2      142.01      124.38      8.05 o 
 -18   3   2        9.79       14.30      5.83 o 
 -17   3   2        0.95        0.51      3.46 o 
 -16   3   2      177.29      188.68      6.54 o 
 -15   3   2       29.26       30.37      3.10 o 
 -14   3   2       73.09       77.66      3.72 o 
 -13   3   2       73.85       58.38      2.99 o 
 -12   3   2       27.60       31.01      2.18 o 
 -11   3   2       68.94       56.44      2.40 o 
 -10   3   2      310.14      298.41      3.83 o 
  -9   3   2      702.57      695.44      6.21 o 
  -8   3   2     1127.22     1145.50      8.78 o 
  -7   3   2      283.14      263.70      3.04 o 
  -6   3   2      303.52      347.98      3.59 o 
  -5   3   2      285.82      299.84      3.22 o 
  -4   3   2      567.98      574.45      5.12 o 
  -3   3   2      590.42      577.93      3.78 o 
  -2   3   2       25.48       28.19      0.82 o 
  -1   3   2      327.70      337.03      2.77 o 
   0   3   2      209.55      216.61      2.00 o 
   1   3   2      200.80      218.88      1.66 o 
   2   3   2     2756.80     2761.67     15.00 o 
   3   3   2      621.08      691.95      4.71 o 
   4   3   2       48.72       61.29      1.25 o 
   5   3   2       45.66       39.46      1.58 o 
   6   3   2       26.26       35.77      1.49 o 
   7   3   2       86.70      101.15      2.29 o 
   8   3   2        1.94        3.26      1.24 o 
   9   3   2      570.23      581.76      6.02 o 
  10   3   2       72.23       74.91      2.71 o 
  11   3   2        0.08       -0.05      1.48 o 
  12   3   2       77.30       78.66      3.58 o 
  13   3   2        0.98       -1.87      1.87 o 
  14   3   2      112.10      105.88      4.40 o 
  15   3   2        0.92       -2.26      2.26 o 
  16   3   2        0.36        2.60      2.78 o 
  17   3   2        9.19        4.48      3.40 o 
 -17   4   2      297.86      307.13      9.63 o 
 -16   4   2        4.52        1.57      2.97 o 
 -15   4   2      455.57      468.60      9.18 o 
 -14   4   2      332.62      339.90      7.45 o 
 -13   4   2        3.01       -0.37      2.14 o 
 -12   4   2      125.19      121.48      4.13 o 
 -11   4   2      270.56      238.10      4.70 o 
 -10   4   2        0.05       -1.15      1.38 o 
  -9   4   2     1666.60     1610.57     13.09 o 
  -8   4   2        7.61       11.92      1.44 o 
  -7   4   2      796.91      801.20      6.19 o 
  -6   4   2      699.22      718.39      5.59 o 
  -5   4   2      143.22      167.27      2.73 o 
  -4   4   2       22.29       15.56      0.86 o 
  -3   4   2      657.34      721.24      5.50 o 
  -2   4   2       74.13       88.12      1.41 o 
  -1   4   2        6.75        6.08      0.63 o 
   0   4   2        2.84        3.08      0.66 o 
   1   4   2      943.27      947.40      5.98 o 
   2   4   2       11.27       22.90      0.86 o 
   3   4   2     1065.44     1032.31      7.55 o 
   4   4   2      147.38      111.61      1.78 o 
   5   4   2        0.97        1.58      1.01 o 
   6   4   2      450.55      446.13      5.50 o 
   7   4   2       38.17       43.75      1.90 o 
   8   4   2     1081.81     1069.79     15.00 o 
   9   4   2      401.98      424.57      5.68 o 
  10   4   2      383.79      380.26      5.37 o 
  11   4   2      274.68      272.06      5.12 o 
  12   4   2       54.60       56.91      3.91 o 
  13   4   2       42.11       40.57      3.75 o 
  14   4   2       19.93       20.35      3.78 o 
  15   4   2       25.35       21.50      3.67 o 
  16   4   2       43.27       47.63      4.53 o 
  17   4   2       61.29       57.76      9.53 o 
 -16   5   2       22.99       22.37      3.74 o 
 -15   5   2       23.93       25.21      3.61 o 
 -14   5   2       89.51       98.53      5.68 o 
 -13   5   2       40.56       34.26      3.27 o 
 -12   5   2        3.51        2.25      1.96 o 
 -11   5   2      195.36      191.96      6.47 o 
 -10   5   2      369.76      367.19      5.86 o 
  -9   5   2      288.05      264.84      4.72 o 
  -8   5   2      250.31      252.23      4.22 o 
  -7   5   2      342.26      318.34      4.25 o 
  -6   5   2      635.43      645.19      7.23 o 
  -5   5   2        2.77        2.73      0.89 o 
  -4   5   2      707.85      712.83      5.30 o 
  -3   5   2      348.12      361.63      3.12 o 
  -2   5   2        2.66        1.89      0.73 o 
  -1   5   2      131.81      151.57      1.97 o 
   0   5   2      522.01      527.90      4.39 o 
   1   5   2       78.03       77.83      1.31 o 
   2   5   2     1942.41     1951.45     11.23 o 
   3   5   2        4.46        4.68      0.67 o 
   4   5   2      594.33      585.18      4.99 o 
   5   5   2     1328.52     1309.34     11.42 o 
   6   5   2      194.76      198.13      3.53 o 
   7   5   2      718.93      697.23      8.76 o 
   8   5   2      577.59      540.32      7.63 o 
   9   5   2       93.82      102.99      3.62 o 
  10   5   2       62.66       65.53      3.64 o 
  11   5   2       16.99       17.11      3.06 o 
  12   5   2       63.10       62.42      4.27 o 
  13   5   2       44.56       43.39      4.00 o 
  14   5   2       20.74       22.84      3.54 o 
  15   5   2        0.27        2.69      3.45 o 
  16   5   2       54.86       59.04      5.74 o 
 -15   6   2        1.21       -2.74      2.89 o 
 -14   6   2        5.01        4.23      2.90 o 
 -13   6   2        3.57       -0.80      2.56 o 
 -12   6   2       39.89       42.77      3.76 o 
 -11   6   2        2.16        6.72      2.52 o 
 -10   6   2       16.03       19.79      2.47 o 
  -9   6   2      374.04      364.88      6.33 o 
  -8   6   2      807.11      786.70     10.27 o 
  -7   6   2     1159.95     1138.16     10.39 o 
  -6   6   2       83.72       80.04      2.42 o 
  -5   6   2     1599.52     1546.31     12.33 o 
  -4   6   2      297.61      280.32      3.64 o 
  -3   6   2       12.99       20.20      1.13 o 
  -2   6   2      501.30      503.08      4.81 o 
  -1   6   2      345.89      346.65      3.86 o 
   0   6   2       23.68       25.06      1.23 o 
   1   6   2     1176.92     1136.03      9.39 o 
   2   6   2      673.61      627.37      4.66 o 
   3   6   2      823.25      799.23      6.43 o 
   4   6   2     2322.48     2214.92     17.37 o 
   5   6   2      155.95      170.52      3.34 o 
   6   6   2     1031.78     1035.59     12.17 o 
   7   6   2      678.61      645.99      8.45 o 
   8   6   2       47.95       47.96      2.66 o 
   9   6   2      135.74      135.37      4.37 o 
  10   6   2      146.49      140.49      5.20 o 
  11   6   2        4.66        5.82      2.68 o 
  12   6   2        3.27        5.02      2.76 o 
  13   6   2        8.89       10.37      3.53 o 
  14   6   2        1.08        7.93      3.48 o 
  15   6   2      273.75      284.97     13.71 o 
 -14   7   2       18.06       24.13      4.28 o 
 -13   7   2       54.77       55.22      5.04 o 
 -12   7   2      125.76      135.20      5.62 o 
 -11   7   2       27.61       29.98      3.28 o 
 -10   7   2      165.63      165.86      5.01 o 
  -9   7   2       24.51       24.32      2.57 o 
  -8   7   2       66.26       70.93      3.04 o 
  -7   7   2      354.37      347.25      5.80 o 
  -6   7   2        3.43        3.05      1.48 o 
  -5   7   2      130.80      144.23      3.81 o 
  -4   7   2      152.24      147.87      3.59 o 
  -3   7   2        2.92        2.80      1.08 o 
  -2   7   2      227.97      218.83      3.82 o 
  -1   7   2       17.93       20.40      1.65 o 
   0   7   2      318.06      351.10      5.07 o 
   1   7   2      296.08      284.20      8.98 o 
   2   7   2       37.66       45.06      2.45 o 
   3   7   2      144.83      138.32      3.06 o 
   4   7   2       67.50       75.04      2.49 o 
   5   7   2       46.10       48.39      2.68 o 
   6   7   2       65.45       69.33      2.92 o 
   7   7   2       63.62       58.00      3.16 o 
   8   7   2        0.02        2.25      1.97 o 
   9   7   2       61.20       66.05      3.91 o 
  10   7   2      238.31      226.29      8.33 o 
  11   7   2       46.58       50.85      3.99 o 
  12   7   2      258.41      265.36      8.38 o 
  13   7   2        7.17        7.23      3.40 o 
 -12   8   2       15.39       19.46      3.60 o 
 -11   8   2        5.85        8.83      3.08 o 
 -10   8   2       38.63       47.05      3.92 o 
  -9   8   2       21.18       23.55      3.31 o 
  -8   8   2       10.03        8.88      3.14 o 
  -7   8   2       88.42       88.44      4.33 o 
  -6   8   2       43.23       48.66      3.79 o 
  -5   8   2       21.94       19.99      2.16 o 
  -4   8   2        3.57        2.18      1.49 o 
  -3   8   2      139.52      148.38      3.92 o 
  -2   8   2        1.87        1.13      1.57 o 
  -1   8   2       10.46       12.29      2.70 o 
   0   8   2       18.08       22.08      2.52 o 
   1   8   2        3.24        3.06      2.79 o 
   2   8   2       14.99       10.74      2.17 o 
   3   8   2        3.17        4.44      1.69 o 
   4   8   2       14.71       11.49      1.97 o 
   5   8   2       19.49       19.97      2.37 o 
   6   8   2        4.14        5.08      1.94 o 
   7   8   2       42.77       43.96      2.84 o 
   8   8   2        0.49        2.29      2.41 o 
   9   8   2        2.30        2.43      2.70 o 
  10   8   2      169.21      175.84      6.54 o 
  11   8   2       38.73       36.52      4.19 o 
  -9   9   2       77.33       82.47      5.21 o 
  -8   9   2      235.84      243.49      7.44 o 
  -7   9   2        0.34       -0.20      3.01 o 
  -6   9   2      257.95      259.61      6.13 o 
  -5   9   2        3.30        4.00      1.97 o 
  -4   9   2       14.75       15.41      2.02 o 
  -3   9   2       67.37       73.94      4.02 o 
  -2   9   2       41.58       41.51      3.32 o 
  -1   9   2      132.89      136.34      8.15 o 
   0   9   2      443.27      481.82     11.32 o 
   1   9   2       45.40       46.41      5.40 o 
   2   9   2      157.07      157.48     11.20 o 
   3   9   2      123.15      116.74      6.36 o 
   4   9   2       83.85       92.23      4.04 o 
   5   9   2       71.45       73.78      4.25 o 
   6   9   2        1.62        0.61      3.98 o 
   7   9   2      176.40      177.86      6.82 o 
   8   9   2       30.16       28.85      5.05 o 
   9   9   2       64.77       65.23     13.19 o 
  -5  10   2        2.54        4.27      3.76 o 
  -4  10   2       66.73       70.50      4.53 o 
  -3  10   2        6.13        7.38      5.68 o 
  -2  10   2       39.54       38.91      4.86 o 
  -1  10   2       30.18       36.36      4.26 o 
   0  10   2       52.74       60.95      4.75 o 
   1  10   2        9.23        6.75      3.69 o 
   2  10   2        1.99        3.33      3.34 o 
   3  10   2        0.79       -3.07      3.07 o 
   4  10   2       25.49       32.00      8.74 o 
 -19   1   3      130.50      145.23     10.19 o 
 -18   1   3      342.91      362.53     13.89 o 
 -17   1   3      302.75      301.26      9.86 o 
 -16   1   3      176.69      187.77      7.68 o 
 -15   1   3       62.01       68.07      3.72 o 
 -14   1   3      174.91      178.27      6.75 o 
 -13   1   3      128.68      150.93      3.20 o 
 -12   1   3      313.53      344.23      4.50 o 
 -11   1   3     1717.61     1686.12     14.43 o 
 -10   1   3       53.04       57.50      2.06 o 
  -9   1   3     1073.66     1103.14      8.53 o 
  -8   1   3      444.33      437.05      4.37 o 
  -7   1   3      389.52      335.84      3.37 o 
  -6   1   3     2741.05     2939.86     19.10 o 
  -5   1   3       27.02       54.46      1.23 o 
  -4   1   3      493.23      553.55      4.13 o 
  -3   1   3     2697.83     2689.98     15.16 o 
  -2   1   3     6580.90     6733.05     34.65 o 
  -1   1   3     2887.92     2819.38     14.86 o 
   0   1   3    38163.66    34364.82    318.30 o 
   1   1   3     2153.25     2164.64     12.56 o 
   2   1   3     1767.38     1651.20     11.07 o 
   3   1   3        8.43       17.47      0.97 o 
   4   1   3     1654.35     1727.71     13.97 o 
   5   1   3       12.62       15.04      1.16 o 
   6   1   3      475.06      551.01      5.63 o 
   7   1   3      161.42      165.47      2.36 o 
   8   1   3      356.92      365.82      4.44 o 
   9   1   3      306.47      290.25      4.19 o 
  10   1   3     1380.81     1333.80     11.88 o 
  11   1   3      134.69      134.43      3.17 o 
  12   1   3      357.20      337.17      5.38 o 
  13   1   3       22.88       24.61      2.38 o 
  14   1   3        3.38        3.21      2.04 o 
  15   1   3      339.53      348.97      9.30 o 
  16   1   3       81.11       87.73      4.74 o 
  17   1   3      176.88      197.41      7.35 o 
  18   1   3      118.72      120.20      7.62 o 
 -18   2   3       49.23       44.29      6.50 o 
 -17   2   3       27.97       23.28      4.48 o 
 -16   2   3        1.88        2.44      2.48 o 
 -15   2   3      106.65      123.16      4.89 o 
 -14   2   3       51.02       56.56      3.55 o 
 -13   2   3       40.40       37.00      2.37 o 
 -12   2   3       39.45       38.69      1.90 o 
 -11   2   3       16.09       19.72      1.72 o 
 -10   2   3      180.12      155.85      3.02 o 
  -9   2   3      485.78      485.91      5.27 o 
  -8   2   3        5.27       10.62      1.23 o 
  -7   2   3      651.89      657.95      5.29 o 
  -6   2   3      975.18     1086.65      7.64 o 
  -5   2   3       20.24       17.50      0.89 o 
  -4   2   3      356.01      335.11      2.78 o 
  -3   2   3      313.53      299.71      2.24 o 
  -2   2   3      479.56      552.63      3.33 o 
  -1   2   3     1246.90     1368.54      7.83 o 
   0   2   3        0.12       -0.41      0.41 o 
   1   2   3     1058.44     1161.19      6.95 o 
   2   2   3      403.17      458.21      3.63 o 
   3   2   3      419.83      449.58      3.91 o 
   4   2   3     2011.42     2283.42     16.97 o 
   5   2   3      125.72      165.48      2.67 o 
   6   2   3      492.27      579.57      6.04 o 
   7   2   3      832.08      819.21      8.09 o 
   8   2   3      166.59      161.02      2.98 o 
   9   2   3        1.76       -1.18      1.18 o 
  10   2   3      736.47      735.98      8.33 o 
  11   2   3      224.79      228.00      4.29 o 
  12   2   3        1.14       -0.06      1.68 o 
  13   2   3      341.95      324.82      6.04 o 
  14   2   3       10.20       11.21      2.41 o 
  15   2   3       18.11       13.03      2.54 o 
  16   2   3       16.09       14.42      2.90 o 
  17   2   3        0.08       -2.50      2.50 o 
 -18   3   3      353.22      355.85     13.89 o 
 -17   3   3       66.51       62.14      5.71 o 
 -16   3   3      455.78      482.56     10.58 o 
 -15   3   3      492.35      485.16     10.69 o 
 -14   3   3       22.52       29.04      2.98 o 
 -13   3   3      365.07      387.60      8.16 o 
 -12   3   3      247.11      239.35      4.77 o 
 -11   3   3        7.74        6.86      1.59 o 
 -10   3   3      644.51      680.01      6.58 o 
  -9   3   3      674.20      683.63      6.43 o 
  -8   3   3      361.16      351.83      3.75 o 
  -7   3   3     1367.51     1341.49      9.03 o 
  -6   3   3       66.24       74.67      1.54 o 
  -5   3   3      391.08      359.49      3.23 o 
  -4   3   3      366.06      382.78      3.14 o 
  -3   3   3        3.79       16.98      0.62 o 
  -2   3   3       43.55       46.82      0.91 o 
  -1   3   3     1127.11     1028.32      5.98 o 
   0   3   3      907.37      918.17      5.95 o 
   1   3   3     1601.21     1636.02      8.98 o 
   2   3   3     1853.33     1916.70     10.73 o 
   3   3   3      160.63      214.42      2.28 o 
   4   3   3      242.00      305.08      2.90 o 
   5   3   3       54.62       87.31      1.70 o 
   6   3   3       90.45       78.84      2.01 o 
   7   3   3      139.13      123.52      2.85 o 
   8   3   3     1219.21     1208.44     12.08 o 
   9   3   3       25.81       23.37      1.96 o 
  10   3   3     2208.96     2051.93     18.03 o 
  11   3   3      256.92      233.53      4.35 o 
  12   3   3      539.01      480.68      7.12 o 
  13   3   3      168.74      157.79      4.73 o 
  14   3   3       92.10       85.43      4.06 o 
  15   3   3       54.89       59.03      4.17 o 
  16   3   3       15.09       14.87      4.03 o 
  17   3   3      142.67      144.31      8.01 o 
 -17   4   3       69.14       73.76      6.00 o 
 -16   4   3      128.63      137.91      6.64 o 
 -15   4   3       42.93       45.44      4.47 o 
 -14   4   3       67.32       67.11      4.09 o 
 -13   4   3        0.07       -0.17      2.15 o 
 -12   4   3      410.14      390.27      6.88 o 
 -11   4   3        0.45        2.56      1.80 o 
 -10   4   3       46.68       52.49      2.61 o 
  -9   4   3      325.34      299.83      4.13 o 
  -8   4   3       38.20       42.75      1.80 o 
  -7   4   3       74.85       80.97      2.60 o 
  -6   4   3        1.18        0.07      0.74 o 
  -5   4   3      203.70      206.94      2.37 o 
  -4   4   3        8.85       13.40      0.78 o 
  -3   4   3       39.26       53.36      1.52 o 
  -2   4   3       33.33       34.27      1.15 o 
  -1   4   3     1191.68     1334.05      8.46 o 
   0   4   3       10.01       25.33      0.90 o 
   1   4   3     1489.01     1533.91      9.19 o 
   2   4   3       80.54       75.97      1.33 o 
   3   4   3      603.16      668.80      5.63 o 
   4   4   3       42.08       31.54      1.09 o 
   5   4   3       21.47       20.97      1.12 o 
   6   4   3      402.79      407.01      6.17 o 
   7   4   3       13.17       15.52      2.01 o 
   8   4   3        9.00        2.96      1.47 o 
   9   4   3       11.06       20.37      1.98 o 
  10   4   3        7.34        3.63      1.60 o 
  11   4   3       42.20       36.55      2.29 o 
  12   4   3        1.75        7.93      2.72 o 
  13   4   3        7.30        8.55      2.87 o 
  14   4   3       17.87       19.19      3.41 o 
  15   4   3       46.97       46.15      4.44 o 
  16   4   3       21.15       17.19      5.20 o 
 -16   5   3       67.59       75.04      5.27 o 
 -15   5   3      481.24      509.98     11.21 o 
 -14   5   3       28.08       34.04      7.79 o 
 -13   5   3      302.40      300.10      7.94 o 
 -12   5   3        7.03        7.83      2.41 o 
 -11   5   3      102.23       94.99      3.71 o 
 -10   5   3      244.12      231.81      4.63 o 
  -9   5   3       35.22       33.05      2.20 o 
  -8   5   3      329.62      325.43      4.75 o 
  -7   5   3       71.69       71.51      2.43 o 
  -6   5   3      358.64      352.74      4.24 o 
  -5   5   3      196.59      171.44      2.40 o 
  -4   5   3      745.64      738.49      5.47 o 
  -3   5   3      145.89      124.71      1.64 o 
  -2   5   3     1863.21     1927.68     12.87 o 
  -1   5   3      102.58       87.53      1.93 o 
   0   5   3     1953.86     2036.02     14.65 o 
   1   5   3      749.08      800.54      5.36 o 
   2   5   3     1914.10     1945.95     12.12 o 
   3   5   3       73.72       59.08      1.42 o 
   4   5   3      116.91      145.28      2.23 o 
   5   5   3        8.62       14.65      1.45 o 
   6   5   3       27.37       24.15      1.91 o 
   7   5   3        7.35        4.94      1.87 o 
   8   5   3      426.81      413.99      6.51 o 
   9   5   3        6.82        6.31      1.86 o 
  10   5   3       67.55       68.36      3.61 o 
  11   5   3      174.58      178.71      5.29 o 
  12   5   3        5.89        5.55      2.72 o 
  13   5   3       96.53      103.43      6.29 o 
  14   5   3       75.09       72.17      4.97 o 
  15   5   3       49.95       53.78      5.40 o 
 -15   6   3       21.69       22.54      4.35 o 
 -14   6   3        4.43        2.73      4.68 o 
 -13   6   3       20.68       17.42      3.33 o 
 -12   6   3       47.34       53.52      4.17 o 
 -11   6   3      169.65      160.13      6.85 o 
 -10   6   3        0.04       -1.27      2.17 o 
  -9   6   3      206.84      195.90      5.22 o 
  -8   6   3      206.60      209.00      5.24 o 
  -7   6   3      189.03      181.62      3.80 o 
  -6   6   3      158.59      158.31      3.93 o 
  -5   6   3      305.06      292.31      4.82 o 
  -4   6   3       29.33       30.23      1.40 o 
  -3   6   3        6.00        4.15      1.30 o 
  -2   6   3       92.18       84.36      2.24 o 
  -1   6   3      520.79      536.33      5.85 o 
   0   6   3      101.43      103.40      2.36 o 
   1   6   3      696.63      696.25      6.48 o 
   2   6   3        9.91        6.73      1.00 o 
   3   6   3       97.87      115.58      2.13 o 
   4   6   3      446.99      445.63      5.56 o 
   5   6   3        0.07        0.20      1.29 o 
   6   6   3      591.43      578.52      7.11 o 
   7   6   3      221.26      214.12      4.50 o 
   8   6   3       18.23       20.00      2.41 o 
   9   6   3      538.54      542.20     10.00 o 
  10   6   3       31.61       33.45      5.98 o 
  11   6   3      265.22      242.99      6.89 o 
  12   6   3        0.67       -0.80      2.59 o 
  13   6   3       27.34       28.97      4.24 o 
  14   6   3       11.76       11.82      3.92 o 
 -14   7   3       20.29       25.19      4.33 o 
 -13   7   3       10.91       11.38      3.33 o 
 -12   7   3       94.54       89.67      5.25 o 
 -11   7   3       91.44       92.62      5.11 o 
 -10   7   3       65.75       70.82      4.11 o 
  -9   7   3        0.50       -2.03      2.03 o 
  -8   7   3      135.58      132.84      4.75 o 
  -7   7   3        7.93        9.99      1.89 o 
  -6   7   3       83.39       89.40      3.17 o 
  -5   7   3      116.70      113.61      2.91 o 
  -4   7   3       54.50       59.36      2.04 o 
  -3   7   3      361.01      318.54      4.63 o 
  -2   7   3      596.06      548.55      6.77 o 
  -1   7   3      103.60       95.18      2.86 o 
   0   7   3      592.99      551.44      6.67 o 
   1   7   3      408.03      397.38      5.09 o 
   2   7   3      235.40      222.68      3.50 o 
   3   7   3       16.03       19.76      2.19 o 
   4   7   3       12.99       20.20      1.72 o 
   5   7   3      100.73      117.14      3.23 o 
   6   7   3        5.08        3.75      1.88 o 
   7   7   3        7.08        8.99      2.14 o 
   8   7   3      180.37      180.94      4.98 o 
   9   7   3        2.12        1.78      2.41 o 
  10   7   3       19.66       22.39      3.22 o 
  11   7   3       26.03       18.43      3.60 o 
  12   7   3       18.22       17.03      3.76 o 
  13   7   3       24.47       25.11      4.17 o 
 -12   8   3        1.25        1.30      2.90 o 
 -11   8   3      161.04      182.96      7.35 o 
 -10   8   3        3.68        4.50      2.58 o 
  -9   8   3      121.44      128.52      5.55 o 
  -8   8   3       77.10       78.45      4.06 o 
  -7   8   3      487.05      478.59      8.93 o 
  -6   8   3      324.77      338.28      5.59 o 
  -5   8   3       74.03       68.99      2.74 o 
  -4   8   3      195.70      212.81      3.87 o 
  -3   8   3       49.62       59.33      2.82 o 
  -2   8   3        6.76        7.74      1.81 o 
  -1   8   3      255.46      276.93      8.14 o 
   0   8   3       34.65       31.59      2.66 o 
   1   8   3      381.49      388.74      7.74 o 
   2   8   3       21.08       23.15      3.65 o 
   3   8   3       58.55       60.93      3.05 o 
   4   8   3      350.41      361.25      6.95 o 
   5   8   3        1.38        2.26      1.92 o 
   6   8   3      119.10      121.34      3.75 o 
   7   8   3       73.11       69.63      3.25 o 
   8   8   3      143.73      160.23      5.20 o 
   9   8   3      359.24      372.47      9.15 o 
  10   8   3        5.84       11.78      3.24 o 
  11   8   3      602.41      621.52     15.27 o 
  -9   9   3        0.37        1.24      2.30 o 
  -8   9   3        0.07       -0.45      2.23 o 
  -7   9   3       19.99       19.53      2.56 o 
  -6   9   3       17.24       15.46      2.77 o 
  -5   9   3       18.35       14.65      2.82 o 
  -4   9   3        6.21        4.50      2.60 o 
  -3   9   3       14.13       12.34      2.52 o 
  -2   9   3        1.96        1.41      2.40 o 
  -1   9   3      102.09       93.80      5.60 o 
   0   9   3       12.51        9.16      3.39 o 
   1   9   3       82.79       81.35      5.38 o 
   2   9   3       41.01       36.86      5.83 o 
   3   9   3       54.65       51.54      5.16 o 
   4   9   3       12.93       15.29      3.99 o 
   5   9   3       55.19       59.00      4.32 o 
   6   9   3       13.95       15.21      3.13 o 
   7   9   3        0.01       -0.81      2.94 o 
   8   9   3       36.94       28.96      5.11 o 
  -5  10   3       18.12        6.75      7.98 o 
  -4  10   3      110.23      126.57      5.85 o 
  -3  10   3       26.01       27.09      4.29 o 
  -2  10   3       58.71       63.28     10.32 o 
  -1  10   3      250.92      251.14      9.21 o 
   0  10   3        4.61       -0.15      3.79 o 
   1  10   3      396.43      407.72     12.40 o 
   2  10   3       97.34       96.83      6.77 o 
   3  10   3      218.50      222.14     12.43 o 
   4  10   3      142.82      157.41     17.18 o 
 -19   0   4        2.88        7.06      6.75 o 
 -18   0   4        7.04       13.80      7.36 o 
 -17   0   4      308.84      321.05     17.50 o 
 -16   0   4        1.50       -2.54      6.29 o 
 -15   0   4      332.65      332.31     11.61 o 
 -14   0   4      194.11      198.77     10.50 o 
 -13   0   4      408.65      394.37     10.77 o 
 -12   0   4      319.96      363.76      7.49 o 
 -11   0   4       63.74       55.51      7.08 o 
 -10   0   4      339.96      352.88      5.95 o 
  -9   0   4     1753.05     1807.10     22.88 o 
  -8   0   4     1018.51     1014.35     11.33 o 
  -7   0   4     5480.36     5657.60     55.85 o 
  -6   0   4     5787.59     6159.74     47.13 o 
  -5   0   4     1157.73     1278.64     11.78 o 
  -4   0   4     2966.07     2953.37     26.82 o 
  -3   0   4     4454.59     4456.71     33.98 o 
  -2   0   4      457.89      463.96      5.82 o 
  -1   0   4     7975.02     8339.69     78.43 o 
   0   0   4     2479.06     2590.25     20.13 o 
   1   0   4     1460.23     1466.77     13.67 o 
   2   0   4     1194.23     1089.09     11.54 o 
   3   0   4      203.58      209.77      6.16 o 
   4   0   4      455.15      357.59      6.74 o 
   5   0   4       59.49       55.30      2.59 o 
   6   0   4      648.87      786.00     10.90 o 
   7   0   4      521.46      498.57      8.73 o 
   8   0   4     1092.15     1113.69     14.96 o 
   9   0   4      302.47      311.77      7.84 o 
  10   0   4      869.74      844.62     12.83 o 
  11   0   4      177.90      161.20      5.28 o 
  12   0   4        0.49       -2.22      2.79 o 
  13   0   4       33.48       35.65      5.64 o 
  14   0   4      109.37      116.92      5.51 o 
  15   0   4       41.69       48.85      4.93 o 
  16   0   4       40.98       37.65      5.96 o 
  17   0   4       31.92       26.95      5.72 o 
 -18   1   4        2.64       -2.10      3.63 o 
 -17   1   4        3.56        2.39      3.66 o 
 -16   1   4       62.14       73.39      5.73 o 
 -15   1   4       24.66       24.60      2.67 o 
 -14   1   4       12.86       11.87      2.24 o 
 -13   1   4       56.01       51.91      2.49 o 
 -12   1   4      138.90      140.60      3.44 o 
 -11   1   4       41.56       38.89      2.06 o 
 -10   1   4      128.76      133.94      2.64 o 
  -9   1   4      247.57      228.73      3.27 o 
  -8   1   4      181.70      163.86      2.21 o 
  -7   1   4      340.14      372.06      3.27 o 
  -6   1   4        4.71        7.95      0.78 o 
  -5   1   4      452.94      469.94      4.09 o 
  -4   1   4       36.49       32.95      1.03 o 
  -3   1   4     1496.07     1513.43     10.17 o 
  -2   1   4     1008.93     1043.93      6.04 o 
  -1   1   4      770.13      755.80      4.84 o 
   0   1   4     8990.64     9945.69     53.85 o 
   1   1   4      209.13      229.27      2.26 o 
   2   1   4      161.16      189.52      2.12 o 
   3   1   4      985.25     1089.91      8.79 o 
   4   1   4     1453.15     1629.06     14.36 o 
   5   1   4        1.69        0.01      1.02 o 
   6   1   4      533.79      603.46      7.38 o 
   7   1   4      458.54      479.45      5.41 o 
   8   1   4        4.39        6.89      1.11 o 
   9   1   4     1079.58     1040.07     10.33 o 
  10   1   4      209.80      197.45      3.71 o 
  11   1   4      269.46      261.37      4.41 o 
  12   1   4      206.21      195.00      6.12 o 
  13   1   4      130.18      137.93      4.23 o 
  14   1   4        0.46       -0.42      1.97 o 
  15   1   4       13.01       18.48      2.77 o 
  16   1   4       80.43       79.66      4.77 o 
  17   1   4       11.46       11.51      3.68 o 
 -18   2   4       93.59      105.22      8.65 o 
 -17   2   4       79.08       70.33      7.21 o 
 -16   2   4      149.28      136.84      5.34 o 
 -15   2   4        0.06       -1.36      2.87 o 
 -14   2   4      511.88      509.29      9.63 o 
 -13   2   4      301.32      294.66      5.43 o 
 -12   2   4        8.15       12.12      1.76 o 
 -11   2   4     1502.29     1427.63     13.51 o 
 -10   2   4      818.16      769.41      6.84 o 
  -9   2   4      703.30      715.45      6.87 o 
  -8   2   4     1263.07     1240.21     10.19 o 
  -7   2   4      975.98     1005.54      8.41 o 
  -6   2   4      144.47      163.87      2.33 o 
  -5   2   4     1026.81     1059.23      7.35 o 
  -4   2   4        3.93        1.49      0.54 o 
  -3   2   4      109.76       76.05      1.06 o 
  -2   2   4      686.51      736.73      4.22 o 
  -1   2   4        4.64        3.46      0.69 o 
   0   2   4     1433.94     1425.39      7.89 o 
   1   2   4       12.00       27.80      0.82 o 
   2   2   4      154.16      142.43      2.35 o 
   3   2   4      622.40      643.12      5.02 o 
   4   2   4     1633.53     1670.01     12.95 o 
   5   2   4      199.93      213.51      3.97 o 
   6   2   4      226.08      224.71      3.74 o 
   7   2   4      693.08      675.57      7.15 o 
   8   2   4        0.27        0.51      0.99 o 
   9   2   4      475.89      454.73      5.75 o 
  10   2   4        7.61        5.35      1.53 o 
  11   2   4      663.66      642.36      7.84 o 
  12   2   4        1.15        5.06      1.86 o 
  13   2   4       58.91       57.38      3.08 o 
  14   2   4      225.37      236.40      5.90 o 
  15   2   4       81.62       82.26      4.93 o 
  16   2   4       20.83       18.32      3.02 o 
  17   2   4      123.57      132.96      6.98 o 
 -18   3   4        0.50       -4.44      4.44 o 
 -17   3   4        5.12        3.99      3.21 o 
 -16   3   4        8.07        8.01      3.15 o 
 -15   3   4       16.93       18.53      3.31 o 
 -14   3   4       96.06      100.42      5.54 o 
 -13   3   4       46.62       51.86      3.08 o 
 -12   3   4      142.20      119.65      4.02 o 
 -11   3   4        9.88       13.19      1.89 o 
 -10   3   4       23.88       14.02      1.68 o 
  -9   3   4       19.90       20.40      1.39 o 
  -8   3   4      739.22      702.66      6.19 o 
  -7   3   4      260.90      275.57      3.40 o 
  -6   3   4      195.24      189.42      2.60 o 
  -5   3   4       45.47       48.12      1.27 o 
  -4   3   4       77.25       68.82      1.17 o 
  -3   3   4      104.99      126.73      1.43 o 
  -2   3   4       54.43       48.70      0.97 o 
  -1   3   4      741.94      868.78      5.13 o 
   0   3   4       66.90       90.70      1.20 o 
   1   3   4        0.23        3.77      0.60 o 
   2   3   4      476.48      493.90      3.85 o 
   3   3   4       49.23       65.70      1.36 o 
   4   3   4      838.83      898.99      7.00 o 
   5   3   4        4.96        2.73      0.83 o 
   6   3   4        0.05        0.59      0.82 o 
   7   3   4        2.99        1.34      1.11 o 
   8   3   4      302.43      258.15      4.53 o 
   9   3   4        3.92       -1.51      1.51 o 
  10   3   4      177.78      150.45      3.59 o 
  11   3   4        6.65        2.32      1.67 o 
  12   3   4        0.30        0.06      1.78 o 
  13   3   4      196.47      200.46      6.38 o 
  14   3   4        5.15        6.97      2.35 o 
  15   3   4        1.91       -2.27      2.27 o 
  16   3   4       56.22       56.60      4.86 o 
  17   3   4       11.34        8.41      4.16 o 
 -17   4   4        3.27        2.39      3.23 o 
 -16   4   4       41.15       40.32      6.10 o 
 -15   4   4        2.84        3.50      2.81 o 
 -14   4   4      138.80      125.92      5.87 o 
 -13   4   4      144.47      150.83      5.29 o 
 -12   4   4        0.46        2.41      2.01 o 
 -11   4   4      496.16      518.01      8.68 o 
 -10   4   4      994.59      965.53     11.81 o 
  -9   4   4      226.08      224.42      4.41 o 
  -8   4   4      246.70      227.67      3.50 o 
  -7   4   4      430.00      424.97      4.42 o 
  -6   4   4       24.69       28.79      1.20 o 
  -5   4   4      515.63      531.72      4.36 o 
  -4   4   4      617.07      625.56      3.95 o 
  -3   4   4       37.76       29.99      0.89 o 
  -2   4   4       61.92       70.48      1.14 o 
  -1   4   4      548.79      423.26      3.07 o 
   0   4   4      341.37      298.66      2.55 o 
   1   4   4      807.38      721.23      5.29 o 
   2   4   4      836.03      885.56      6.11 o 
   3   4   4     1916.89     1913.00     12.66 o 
   4   4   4     1714.26     1795.84     13.89 o 
   5   4   4      171.56      191.39      2.56 o 
   6   4   4      811.10      853.28      7.67 o 
   7   4   4     1796.60     1703.43     16.00 o 
   8   4   4       32.41       19.61      1.85 o 
   9   4   4      591.56      543.42      7.25 o 
  10   4   4       11.55       11.18      1.91 o 
  11   4   4      177.51      172.56      4.18 o 
  12   4   4      244.53      242.92      7.07 o 
  13   4   4       64.08       64.61      4.49 o 
  14   4   4      202.89      213.96      7.66 o 
  15   4   4       95.30       98.71      6.47 o 
  16   4   4        0.93        3.94      3.77 o 
 -16   5   4       19.97       16.92      3.72 o 
 -15   5   4      276.40      284.34      8.35 o 
 -14   5   4       14.85       19.73      4.41 o 
 -13   5   4        8.94        8.63      2.80 o 
 -12   5   4        1.20       -0.08      2.45 o 
 -11   5   4       23.32       22.42      2.97 o 
 -10   5   4        0.63       -1.51      2.23 o 
  -9   5   4      156.64      154.95      4.01 o 
  -8   5   4      122.04      124.45      3.49 o 
  -7   5   4      147.01      152.85      3.37 o 
  -6   5   4       10.83       10.48      1.27 o 
  -5   5   4       51.79       58.61      1.65 o 
  -4   5   4        7.29       12.41      1.01 o 
  -3   5   4      183.54      196.75      2.13 o 
  -2   5   4      340.68      316.64      2.85 o 
  -1   5   4      498.50      557.63      4.33 o 
   0   5   4     1013.19      984.34      6.50 o 
   1   5   4      145.04      125.75      1.77 o 
   2   5   4      451.60      445.00      3.62 o 
   3   5   4      292.08      305.16      3.15 o 
   4   5   4        8.43       11.79      1.12 o 
   5   5   4        0.39        0.72      1.04 o 
   6   5   4       11.72        9.00      1.67 o 
   7   5   4       60.87       59.35      4.31 o 
   8   5   4      360.67      336.92      6.92 o 
   9   5   4      139.45      142.95      4.57 o 
  10   5   4      153.00      134.54      4.96 o 
  11   5   4       35.02       35.87      3.54 o 
  12   5   4        0.04       -2.52      2.52 o 
  13   5   4        2.92        1.71      2.87 o 
  14   5   4       29.31       36.72      4.54 o 
  15   5   4       64.78       64.66      5.84 o 
 -15   6   4        8.39        4.96      3.32 o 
 -14   6   4        0.06        3.03      2.95 o 
 -13   6   4       15.20       20.62      3.44 o 
 -12   6   4        6.55        5.93      2.72 o 
 -11   6   4        6.08        2.49      2.53 o 
 -10   6   4      150.38      144.69      5.58 o 
  -9   6   4      168.63      161.44      5.43 o 
  -8   6   4      165.72      163.85      4.47 o 
  -7   6   4       36.17       37.69      2.39 o 
  -6   6   4      420.65      420.75      6.76 o 
  -5   6   4       14.27       13.74      1.52 o 
  -4   6   4      443.59      423.26      4.95 o 
  -3   6   4      153.05      142.87      2.82 o 
  -2   6   4       26.35       32.29      1.76 o 
  -1   6   4      503.17      443.51      5.42 o 
   0   6   4      143.87      140.71      3.36 o 
   1   6   4      280.56      254.86      3.16 o 
   2   6   4      197.47      212.12      3.21 o 
   3   6   4      297.00      295.80      3.63 o 
   4   6   4       10.52        9.39      1.51 o 
   5   6   4       13.08       11.68      1.95 o 
   6   6   4       99.17      106.13      4.20 o 
   7   6   4      101.16       84.76      3.59 o 
   8   6   4        0.01       -0.39      1.94 o 
   9   6   4      231.11      212.63      6.50 o 
  10   6   4       11.73        7.74      2.67 o 
  11   6   4       58.02       51.85      4.12 o 
  12   6   4      197.74      204.59      6.89 o 
  13   6   4      232.53      244.48      8.62 o 
  14   6   4      170.34      166.62     11.14 o 
 -14   7   4        4.32       12.31      5.53 o 
 -13   7   4      162.82      167.26      6.86 o 
 -12   7   4      216.80      228.67      7.21 o 
 -11   7   4        7.53       12.06      2.79 o 
 -10   7   4      459.79      492.85      9.35 o 
  -9   7   4      109.93      121.06      4.85 o 
  -8   7   4      221.93      233.54      5.89 o 
  -7   7   4      505.19      515.95      7.85 o 
  -6   7   4      160.29      151.41      3.56 o 
  -5   7   4      321.99      331.79      4.93 o 
  -4   7   4       51.55       54.76      2.15 o 
  -3   7   4       28.99       37.87      2.12 o 
  -2   7   4      444.43      422.78      6.95 o 
  -1   7   4      174.44      165.86      3.63 o 
   0   7   4      509.07      486.24      6.44 o 
   1   7   4      317.44      308.32      4.32 o 
   2   7   4       55.50       61.06      2.34 o 
   3   7   4      715.90      710.71      7.24 o 
   4   7   4       16.66       12.55      1.97 o 
   5   7   4      445.42      447.95      9.06 o 
   6   7   4      207.32      201.13      4.95 o 
   7   7   4       18.67       23.18      2.48 o 
   8   7   4      297.20      300.82      7.22 o 
   9   7   4       12.07        9.92      2.81 o 
  10   7   4      273.73      260.64      7.25 o 
  11   7   4       11.09       13.21      3.46 o 
  12   7   4       52.82       57.94      5.29 o 
 -12   8   4        8.12        5.97      4.44 o 
 -11   8   4      128.12      130.36      6.47 o 
 -10   8   4        0.19       -1.28      2.74 o 
  -9   8   4      125.83      120.68      4.47 o 
  -8   8   4        7.08        7.79      2.26 o 
  -7   8   4      105.93       99.93      3.82 o 
  -6   8   4      120.87      109.16      5.65 o 
  -5   8   4      151.88      151.86      3.73 o 
  -4   8   4       69.85       68.12      2.47 o 
  -3   8   4       13.49        9.07      2.23 o 
  -2   8   4       61.77       59.94      2.88 o 
  -1   8   4       20.93       17.61      2.17 o 
   0   8   4      107.22       97.58      3.80 o 
   1   8   4        8.23        8.91      2.01 o 
   2   8   4       24.87       20.72      2.66 o 
   3   8   4        3.83        7.48      1.95 o 
   4   8   4       68.77       69.61      3.40 o 
   5   8   4       50.70       45.41      3.02 o 
   6   8   4      218.21      214.10      5.57 o 
   7   8   4       36.92       37.90      4.46 o 
   8   8   4        8.75        9.78      2.78 o 
   9   8   4       26.54       30.63      3.71 o 
  10   8   4        1.56        6.85      3.23 o 
  -9   9   4       94.32      100.18      7.44 o 
  -8   9   4       11.13        8.21      2.36 o 
  -7   9   4      463.17      475.77      9.71 o 
  -6   9   4        3.33        0.62      1.92 o 
  -5   9   4      314.38      325.49      6.11 o 
  -4   9   4      195.28      205.34      5.16 o 
  -3   9   4       45.59       48.77      3.09 o 
  -2   9   4      307.36      304.01      7.02 o 
  -1   9   4      124.00      128.96      5.73 o 
   0   9   4      264.62      266.43      8.59 o 
   1   9   4       14.02       14.39      8.44 o 
   2   9   4       48.64       50.30      9.66 o 
   3   9   4       39.47       42.64      5.20 o 
   4   9   4       11.21       12.11      2.46 o 
   5   9   4       42.92       49.15      3.87 o 
   6   9   4       36.73       35.69      5.62 o 
   7   9   4        3.34        0.01      2.94 o 
   8   9   4       81.71       78.66      7.25 o 
  -4  10   4        3.12        5.22      7.98 o 
  -3  10   4        3.15       -1.09      3.39 o 
  -2  10   4       65.70       68.05      7.39 o 
  -1  10   4       11.96       15.64      3.87 o 
   0  10   4        2.39        2.38      4.60 o 
   1  10   4       16.80       18.41      4.57 o 
   2  10   4       94.91       97.58     10.59 o 
   3  10   4        0.10        0.92      7.67 o 
 -18   1   5        1.33        0.21      3.78 o 
 -17   1   5      247.14      254.09      9.09 o 
 -16   1   5       91.76       99.75     12.31 o 
 -15   1   5      243.95      254.72      7.71 o 
 -14   1   5       61.48       67.33      3.47 o 
 -13   1   5        0.15       -0.99      1.82 o 
 -12   1   5       73.51       78.99      3.12 o 
 -11   1   5      389.32      329.91      4.80 o 
 -10   1   5      383.67      406.51      4.38 o 
  -9   1   5      310.75      307.15      3.49 o 
  -8   1   5      145.16      152.48      2.28 o 
  -7   1   5     4467.97     4501.57     25.67 o 
  -6   1   5        0.82        1.73      0.74 o 
  -5   1   5     1391.65     1451.01      9.41 o 
  -4   1   5       43.77       36.93      1.11 o 
  -3   1   5      132.73      159.09      1.87 o 
  -2   1   5     2533.75     2849.56     16.36 o 
  -1   1   5     1061.48     1122.43      7.53 o 
   0   1   5       23.28       27.67      1.27 o 
   1   1   5      471.43      463.21      3.89 o 
   2   1   5       10.96       14.96      0.95 o 
   3   1   5      561.63      595.37      5.57 o 
   4   1   5      657.12      631.57      7.41 o 
   5   1   5       17.84       14.23      1.37 o 
   6   1   5      128.20       91.58      2.56 o 
   7   1   5        0.55        2.03      1.22 o 
   8   1   5      355.37      328.14      4.81 o 
   9   1   5        6.02        4.34      1.53 o 
  10   1   5      671.10      647.39      9.16 o 
  11   1   5      441.54      435.46      5.91 o 
  12   1   5      117.01      122.52      5.11 o 
  13   1   5       21.04       18.44      2.54 o 
  14   1   5       59.40       57.80      3.29 o 
  15   1   5       14.33       20.15      3.20 o 
  16   1   5        8.00        8.61      3.62 o 
  17   1   5       36.10       37.54      4.78 o 
 -18   2   5        2.71        3.65      4.76 o 
 -17   2   5        7.53        1.24      4.32 o 
 -16   2   5       70.56       69.45      4.27 o 
 -15   2   5       21.70       22.42      3.56 o 
 -14   2   5      121.56      113.89      4.78 o 
 -13   2   5       54.62       63.88      3.05 o 
 -12   2   5      333.65      306.20      5.41 o 
 -11   2   5       81.90       75.98      3.25 o 
 -10   2   5        1.20       -0.60      1.23 o 
  -9   2   5      225.42      230.37      3.50 o 
  -8   2   5       33.33       31.45      1.54 o 
  -7   2   5       71.68       47.58      1.58 o 
  -6   2   5      540.21      536.36      5.10 o 
  -5   2   5      274.42      237.53      2.60 o 
  -4   2   5       62.74       80.31      1.32 o 
  -3   2   5       73.42       85.31      1.24 o 
  -2   2   5      355.78      434.36      3.04 o 
  -1   2   5      309.47      327.69      2.46 o 
   0   2   5      323.67      341.49      2.67 o 
   1   2   5      230.43      249.75      2.58 o 
   2   2   5       38.42       32.48      1.13 o 
   3   2   5     1896.62     2038.94     14.80 o 
   4   2   5      119.91      135.36      2.45 o 
   5   2   5      381.63      369.43      6.06 o 
   6   2   5      127.63      130.94      2.94 o 
   7   2   5       78.60       90.43      2.78 o 
   8   2   5        0.90        3.34      1.57 o 
   9   2   5       50.37       46.54      2.16 o 
  10   2   5       22.80       24.71      2.08 o 
  11   2   5      171.61      167.18      3.94 o 
  12   2   5      241.22      241.87      5.21 o 
  13   2   5       65.16       67.80      3.53 o 
  14   2   5       53.12       53.41      4.34 o 
  15   2   5      103.90      111.39      4.83 o 
  16   2   5      118.78      123.16      5.72 o 
  17   2   5       33.10       28.53      4.28 o 
 -18   3   5       69.51       65.25      7.37 o 
 -17   3   5      631.47      646.15     12.90 o 
 -16   3   5       51.47       54.43      4.45 o 
 -15   3   5      551.63      565.27     11.51 o 
 -14   3   5      267.86      269.23      7.48 o 
 -13   3   5       24.41       26.70      2.88 o 
 -12   3   5      132.15      131.44      7.11 o 
 -11   3   5      134.08      113.54      3.69 o 
 -10   3   5      153.75      147.79      3.83 o 
  -9   3   5      591.76      541.09      5.86 o 
  -8   3   5       31.63       29.79      1.53 o 
  -7   3   5      439.13      424.13      4.47 o 
  -6   3   5       12.92       14.11      1.10 o 
  -5   3   5       58.13       52.01      1.67 o 
  -4   3   5        0.54        0.21      0.61 o 
  -3   3   5       31.64       33.68      0.92 o 
  -2   3   5       65.57       70.73      1.29 o 
  -1   3   5      557.17      583.64      3.85 o 
   0   3   5      699.93      724.45      4.77 o 
   1   3   5     3423.72     3563.60     21.68 o 
   2   3   5      643.58      667.98      5.29 o 
   3   3   5     3205.49     3268.01     21.78 o 
   4   3   5       16.93       22.90      1.22 o 
   5   3   5      845.32      836.37      7.25 o 
   6   3   5      311.46      306.12      3.64 o 
   7   3   5       60.39       58.93      2.49 o 
   8   3   5      436.24      463.64      6.40 o 
   9   3   5       18.26       22.21      2.07 o 
  10   3   5      106.03      109.99      3.37 o 
  11   3   5      114.48      132.11      4.19 o 
  12   3   5        0.03       -1.29      1.85 o 
  13   3   5      108.11      111.17      6.20 o 
  14   3   5       67.21       69.51      3.96 o 
  15   3   5        0.45       -0.79      2.98 o 
  16   3   5      179.31      185.64      8.27 o 
 -17   4   5        1.80       -0.36      3.14 o 
 -16   4   5       14.67       13.91      3.41 o 
 -15   4   5       35.45       36.86      4.09 o 
 -14   4   5        5.86        5.44      2.87 o 
 -13   4   5        3.45        4.28      3.10 o 
 -12   4   5       12.43       16.15      2.54 o 
 -11   4   5        0.04       -1.42      2.50 o 
 -10   4   5       54.60       60.77      3.57 o 
  -9   4   5      241.14      221.47      4.35 o 
  -8   4   5       60.74       63.00      2.29 o 
  -7   4   5      420.68      412.86      4.43 o 
  -6   4   5      637.97      604.89      5.32 o 
  -5   4   5        1.50        2.56      0.74 o 
  -4   4   5     1409.78     1333.56      7.71 o 
  -3   4   5       11.34        9.85      0.70 o 
  -2   4   5      103.64      110.83      1.51 o 
  -1   4   5       44.45       45.45      1.02 o 
   0   4   5      147.97      130.98      1.72 o 
   1   4   5       43.72       44.84      1.18 o 
   2   4   5     1507.74     1438.93      9.47 o 
   3   4   5        0.83       -0.74      0.74 o 
   4   4   5        1.91        5.72      0.98 o 
   5   4   5     1194.58     1138.11     11.20 o 
   6   4   5      326.88      328.59      4.36 o 
   7   4   5      381.43      357.08      5.32 o 
   8   4   5      276.36      240.73      4.48 o 
   9   4   5      108.98       97.40      3.66 o 
  10   4   5       86.18       80.87      3.54 o 
  11   4   5       30.24       25.06      2.86 o 
  12   4   5      160.53      166.03      6.12 o 
  13   4   5        0.08       -1.47      3.99 o 
  14   4   5        0.87        3.91      3.68 o 
  15   4   5       36.71       53.51      5.31 o 
  16   4   5       23.65       17.49      7.98 o 
 -16   5   5        0.48        6.20      3.35 o 
 -15   5   5      122.98      110.51      6.01 o 
 -14   5   5       19.84       18.99      3.42 o 
 -13   5   5        2.76        2.11      2.62 o 
 -12   5   5       43.70       40.01      3.68 o 
 -11   5   5       38.59       29.51      3.27 o 
 -10   5   5       89.73       94.44      4.63 o 
  -9   5   5      744.06      718.01     11.97 o 
  -8   5   5      973.78      943.28     11.63 o 
  -7   5   5     1402.08     1334.14     11.90 o 
  -6   5   5       57.54       55.82      1.87 o 
  -5   5   5     1962.44     1835.19     15.32 o 
  -4   5   5      126.54      123.86      2.27 o 
  -3   5   5      359.17      330.13      3.13 o 
  -2   5   5      367.96      364.42      3.12 o 
  -1   5   5        3.46        2.41      0.74 o 
   0   5   5      291.88      304.62      2.89 o 
   1   5   5     1684.23     1610.40     10.76 o 
   2   5   5       14.93       22.33      1.29 o 
   3   5   5     2075.55     2023.22     15.04 o 
   4   5   5      605.68      596.24      6.07 o 
   5   5   5      128.77      121.26      2.58 o 
   6   5   5      868.89      875.86     10.30 o 
   7   5   5        1.12       -0.14      1.75 o 
   8   5   5      531.78      525.89      8.50 o 
   9   5   5       44.66       47.58      3.14 o 
  10   5   5      374.02      352.52      8.25 o 
  11   5   5      107.13      109.91      5.43 o 
  12   5   5        0.22       -1.42      2.68 o 
  13   5   5       54.77       61.22      5.31 o 
  14   5   5        0.32        0.74      3.36 o 
  15   5   5       48.38       38.61      5.00 o 
 -15   6   5       24.29       29.72      8.09 o 
 -14   6   5       64.02       59.79      5.80 o 
 -13   6   5      147.49      154.36      8.51 o 
 -12   6   5       29.92       35.55      3.80 o 
 -11   6   5      103.09       99.09      5.12 o 
 -10   6   5       58.08       63.28      4.52 o 
  -9   6   5       29.00       26.59      3.32 o 
  -8   6   5       92.92       91.76      3.66 o 
  -7   6   5        0.02       -1.54      1.54 o 
  -6   6   5      361.05      348.27      4.82 o 
  -5   6   5       42.80       42.97      1.94 o 
  -4   6   5      117.14      120.91      2.31 o 
  -3   6   5      153.40      163.10      2.21 o 
  -2   6   5       96.41       86.91      1.87 o 
  -1   6   5      308.93      324.36      4.93 o 
   0   6   5      511.34      541.54      4.66 o 
   1   6   5      410.30      406.44      4.63 o 
   2   6   5      699.79      726.19      7.14 o 
   3   6   5       17.48       17.52      1.66 o 
   4   6   5      260.47      255.29      4.62 o 
   5   6   5      131.14      116.65      3.72 o 
   6   6   5        0.48        3.94      2.07 o 
   7   6   5       35.80       29.47      3.01 o 
   8   6   5       13.75        7.79      2.49 o 
   9   6   5       28.13       30.52      5.62 o 
  10   6   5       57.20       57.83      4.19 o 
  11   6   5       43.18       51.48      4.18 o 
  12   6   5      107.21      120.52      9.85 o 
  13   6   5        2.57        1.96      3.41 o 
 -13   7   5        8.21        3.68      2.94 o 
 -12   7   5       29.67       35.10      3.57 o 
 -11   7   5        1.31       -1.02      2.20 o 
 -10   7   5        8.45        6.44      2.27 o 
  -9   7   5      132.49      136.19      4.51 o 
  -8   7   5      424.07      420.06      7.33 o 
  -7   7   5      608.59      585.19      8.68 o 
  -6   7   5        3.10        0.61      1.77 o 
  -5   7   5      477.48      431.16      7.38 o 
  -4   7   5       87.57       88.90      2.66 o 
  -3   7   5       29.97       32.32      2.16 o 
  -2   7   5       39.89       40.02      1.64 o 
  -1   7   5        0.95        2.32      1.00 o 
   0   7   5       11.67       13.48      1.31 o 
   1   7   5      187.02      179.97      3.72 o 
   2   7   5        0.04       -0.33      1.36 o 
   3   7   5      565.56      568.68      7.26 o 
   4   7   5      218.14      223.76      4.72 o 
   5   7   5       56.42       62.11      3.70 o 
   6   7   5       50.78       54.81      3.46 o 
   7   7   5        8.77       16.96      2.44 o 
   8   7   5       36.11       41.16      3.55 o 
   9   7   5        0.07       -2.41      2.41 o 
  10   7   5      248.91      260.84      8.26 o 
  11   7   5       42.73       47.02      4.66 o 
  12   7   5        1.42        2.05      3.54 o 
 -11   8   5      291.57      309.73      6.96 o 
 -10   8   5      122.30      119.59      5.45 o 
  -9   8   5       18.99       17.64      2.56 o 
  -8   8   5      386.68      386.57      7.13 o 
  -7   8   5      108.72      104.88      3.97 o 
  -6   8   5      144.90      144.06      4.94 o 
  -5   8   5       28.63       26.63      2.27 o 
  -4   8   5        2.72        2.49      1.59 o 
  -3   8   5      106.87      104.98      3.71 o 
  -2   8   5      123.09      115.91      3.80 o 
  -1   8   5      125.81      123.00      3.85 o 
   0   8   5      283.55      281.93      5.86 o 
   1   8   5      111.89      120.78      4.05 o 
   2   8   5       18.77       20.25      2.37 o 
   3   8   5       48.97       51.44      2.78 o 
   4   8   5      258.38      266.26      8.37 o 
   5   8   5       53.09       55.69      4.46 o 
   6   8   5      216.42      221.74      7.54 o 
   7   8   5       66.01       73.00      3.60 o 
   8   8   5        3.11        2.22      4.03 o 
   9   8   5       91.40      101.44     11.47 o 
  10   8   5       95.89       94.76      5.76 o 
  -8   9   5       15.10       16.03      2.56 o 
  -7   9   5        9.24       10.88      3.09 o 
  -6   9   5        0.02       -1.74      1.88 o 
  -5   9   5       41.31       42.40      2.57 o 
  -4   9   5       58.51       59.02      3.62 o 
  -3   9   5       97.71       93.02      4.23 o 
  -2   9   5       29.07       27.57      2.87 o 
  -1   9   5        0.80        0.51      2.58 o 
   0   9   5        2.32       -1.54      2.61 o 
   1   9   5        8.03        7.75      4.49 o 
   2   9   5        2.81        2.53      2.82 o 
   3   9   5       18.63       17.56      3.24 o 
   4   9   5        0.25       -0.35      1.65 o 
   5   9   5      121.93      128.76      7.48 o 
   6   9   5       24.19       26.70      4.52 o 
   7   9   5       46.89       49.91      4.77 o 
  -2  10   5        0.14       -2.45      5.42 o 
  -1  10   5       80.24       81.62      8.90 o 
   0  10   5       62.99       67.67      6.46 o 
   1  10   5       35.26       40.50     10.74 o 
 -18   0   6      309.23      300.17     18.11 o 
 -17   0   6      193.16      212.97     14.73 o 
 -16   0   6       74.18       75.16     11.05 o 
 -15   0   6       52.26       47.90      4.69 o 
 -14   0   6      144.90      144.82      8.33 o 
 -13   0   6      398.68      406.62     12.26 o 
 -12   0   6      206.69      226.21      5.60 o 
 -11   0   6      575.26      560.19      8.92 o 
 -10   0   6       47.69       57.62      2.47 o 
  -9   0   6       93.18       79.43      3.96 o 
  -8   0   6      122.54      127.70      3.09 o 
  -7   0   6      981.37      881.82      9.31 o 
  -6   0   6      730.38      715.25      7.77 o 
  -5   0   6      302.57      310.53      4.28 o 
  -4   0   6      277.63      321.36      5.26 o 
  -3   0   6       51.11       28.46      1.56 o 
  -2   0   6     3026.52     2921.84     24.80 o 
  -1   0   6       79.04       83.73      2.22 o 
   0   0   6     3237.73     3029.61     27.47 o 
   1   0   6      104.68       93.32      2.79 o 
   2   0   6      177.20      104.86      2.90 o 
   3   0   6      260.88      261.49      7.76 o 
   4   0   6     1605.79     1640.66     22.79 o 
   5   0   6      118.20      136.99      4.01 o 
   6   0   6      249.27      282.65      5.90 o 
   7   0   6      180.60      179.66      4.94 o 
   8   0   6      567.76      544.30      9.47 o 
   9   0   6        5.46        5.20      2.33 o 
  10   0   6     1754.17     1603.54     21.47 o 
  11   0   6        1.69       -0.73      2.28 o 
  12   0   6      475.62      445.57     14.31 o 
  13   0   6       36.69       38.37      4.47 o 
  14   0   6        1.75       -0.70      5.47 o 
  15   0   6      295.53      300.99      9.91 o 
  16   0   6       25.12       22.24      5.64 o 
  17   0   6       68.99       70.33     12.89 o 
 -18   1   6      116.44      125.22      7.61 o 
 -17   1   6       10.09       11.70      4.09 o 
 -16   1   6       13.18        7.64      2.68 o 
 -15   1   6      105.09      114.91      4.93 o 
 -14   1   6        0.35        0.21      1.91 o 
 -13   1   6       10.30        9.62      2.35 o 
 -12   1   6        1.02       -1.59      1.59 o 
 -11   1   6        1.01        0.97      1.27 o 
 -10   1   6       60.68       51.84      1.74 o 
  -9   1   6      246.76      252.11      3.03 o 
  -8   1   6      246.20      259.77      2.99 o 
  -7   1   6       12.81       20.47      1.19 o 
  -6   1   6     1210.79     1206.69      8.59 o 
  -5   1   6      549.84      521.87      4.27 o 
  -4   1   6       61.88       48.88      1.17 o 
  -3   1   6      195.24      172.23      2.09 o 
  -2   1   6       57.56       71.42      1.90 o 
  -1   1   6      215.11      247.84      2.77 o 
   0   1   6        1.37        2.64      0.68 o 
   1   1   6       74.20       78.71      2.01 o 
   2   1   6       22.88       20.71      1.12 o 
   3   1   6      175.08      195.36      2.79 o 
   4   1   6      383.84      390.57      5.11 o 
   5   1   6       41.58       57.77      2.20 o 
   6   1   6       10.19       18.46      1.69 o 
   7   1   6        6.71        7.86      1.44 o 
   8   1   6       26.08       24.95      1.92 o 
   9   1   6      355.90      351.89      5.34 o 
  10   1   6       21.22       21.91      2.10 o 
  11   1   6      125.09      123.56      4.00 o 
  12   1   6      183.29      170.80      4.55 o 
  13   1   6       11.00        7.90      2.16 o 
  14   1   6        0.03       -1.63      2.26 o 
  15   1   6        4.02        8.75      3.24 o 
  16   1   6        0.66       -0.10      2.82 o 
 -18   2   6      375.75      397.82     20.26 o 
 -17   2   6       49.74       48.37      5.19 o 
 -16   2   6      336.67      349.75     11.39 o 
 -15   2   6      102.60       97.84      5.96 o 
 -14   2   6      148.64      153.10      5.15 o 
 -13   2   6       46.83       55.71      3.59 o 
 -12   2   6      177.25      176.08      4.25 o 
 -11   2   6       30.47       36.36      2.39 o 
 -10   2   6        1.47        0.73      1.43 o 
  -9   2   6      126.14      120.24      2.45 o 
  -8   2   6      295.18      286.24      3.47 o 
  -7   2   6     1163.86     1091.42      7.91 o 
  -6   2   6      595.45      590.73      4.84 o 
  -5   2   6      369.72      343.17      3.15 o 
  -4   2   6       60.02       55.62      1.24 o 
  -3   2   6     1134.38     1128.61      7.00 o 
  -2   2   6       52.18       50.38      1.14 o 
  -1   2   6     2342.95     2442.40     14.33 o 
   0   2   6     2980.44     2983.99     17.76 o 
   1   2   6      750.43      762.03      5.63 o 
   2   2   6     1045.09     1020.68      7.84 o 
   3   2   6       41.48       39.79      1.47 o 
   4   2   6      318.18      322.81      3.78 o 
   5   2   6        2.08        0.20      1.30 o 
   6   2   6       12.13       13.66      1.59 o 
   7   2   6      108.15      108.33      3.22 o 
   8   2   6     1229.80     1152.69     12.10 o 
   9   2   6       10.49        8.43      1.85 o 
  10   2   6     2305.67     2122.23     20.00 o 
  11   2   6      136.34      136.17      4.17 o 
  12   2   6      483.34      458.95      8.14 o 
  13   2   6       42.48       43.74      3.04 o 
  14   2   6       79.31       71.89      3.74 o 
  15   2   6      112.28      112.37      5.01 o 
  16   2   6        4.09       10.16      4.91 o 
 -17   3   6       32.09       32.95      4.17 o 
 -16   3   6       71.78       68.43      4.92 o 
 -15   3   6      103.01      102.53      5.60 o 
 -14   3   6      119.44      105.46      5.43 o 
 -13   3   6        9.48       13.37      2.45 o 
 -12   3   6      169.65      156.85      4.15 o 
 -11   3   6       54.71       49.03      2.87 o 
 -10   3   6       54.03       55.58      2.58 o 
  -9   3   6      629.84      609.14      6.67 o 
  -8   3   6      156.13      160.22      2.81 o 
  -7   3   6       12.09       18.64      1.39 o 
  -6   3   6      498.04      511.48      4.81 o 
  -5   3   6      246.81      252.08      2.74 o 
  -4   3   6        4.53        8.89      0.75 o 
  -3   3   6      805.10      846.29      5.41 o 
  -2   3   6      528.46      614.87      4.44 o 
  -1   3   6      257.74      243.34      2.25 o 
   0   3   6      618.87      709.41      4.97 o 
   1   3   6       10.21        9.66      0.87 o 
   2   3   6      241.54      224.49      3.81 o 
   3   3   6       24.83       24.52      1.21 o 
   4   3   6        0.30        3.12      1.04 o 
   5   3   6       75.14       79.08      2.22 o 
   6   3   6       17.79       18.04      1.66 o 
   7   3   6       20.73       24.89      1.61 o 
   8   3   6        4.82        1.70      1.61 o 
   9   3   6       57.96       69.84      3.03 o 
  10   3   6        0.11        0.07      1.60 o 
  11   3   6        7.04       10.28      2.08 o 
  12   3   6       22.23       19.57      2.76 o 
  13   3   6       31.11       24.00      2.89 o 
  14   3   6       21.45       26.04      3.39 o 
  15   3   6       12.29        8.76      4.95 o 
  16   3   6       18.42       18.20      4.43 o 
 -17   4   6      127.62      125.15      6.63 o 
 -16   4   6      596.47      615.25     14.70 o 
 -15   4   6      651.85      654.60     34.71 o 
 -14   4   6      139.06      146.87      7.09 o 
 -13   4   6      225.14      218.99      6.82 o 
 -12   4   6        2.75        3.87      2.79 o 
 -11   4   6       30.47       33.53      3.58 o 
 -10   4   6      234.01      220.28      4.53 o 
  -9   4   6       52.43       48.49      2.45 o 
  -8   4   6      685.81      657.59      7.92 o 
  -7   4   6      653.90      643.54      6.54 o 
  -6   4   6        9.65       10.09      0.98 o 
  -5   4   6      922.81      895.09      6.28 o 
  -4   4   6       11.27        9.11      0.86 o 
  -3   4   6      700.74      685.94      4.87 o 
  -2   4   6       32.34       47.27      1.20 o 
  -1   4   6      991.87      973.88      6.16 o 
   0   4   6     1067.61     1120.23      7.09 o 
   1   4   6       12.20       12.68      0.97 o 
   2   4   6     1065.46     1078.47      7.35 o 
   3   4   6       17.96       31.36      1.28 o 
   4   4   6        0.44        1.86      1.02 o 
   5   4   6      210.48      198.64      5.21 o 
   6   4   6        1.90        0.89      1.24 o 
   7   4   6       12.00       14.87      1.81 o 
   8   4   6      131.93      125.21      4.21 o 
   9   4   6       52.12       45.92      2.87 o 
  10   4   6      385.88      365.27      7.39 o 
  11   4   6       15.42       13.59      2.51 o 
  12   4   6      260.27      257.54      7.52 o 
  13   4   6        6.19        6.32      3.06 o 
  14   4   6      367.37      389.41     11.16 o 
  15   4   6        4.27        4.27      3.69 o 
 -16   5   6       17.17       17.33      3.78 o 
 -15   5   6        1.87       -0.50      3.02 o 
 -14   5   6        2.98        7.03      3.08 o 
 -13   5   6        6.83        9.88      2.98 o 
 -12   5   6      180.60      178.12      6.24 o 
 -11   5   6        0.51       -0.05      2.20 o 
 -10   5   6       36.04       29.86      2.83 o 
  -9   5   6       85.85       78.80      3.42 o 
  -8   5   6      108.77      110.46      3.27 o 
  -7   5   6      473.38      459.54      6.13 o 
  -6   5   6       48.09       48.61      2.13 o 
  -5   5   6     1268.62     1227.46     10.23 o 
  -4   5   6      165.22      162.89      2.68 o 
  -3   5   6        0.36        1.55      0.91 o 
  -2   5   6      445.84      420.62      3.98 o 
  -1   5   6     1307.27     1344.38      9.85 o 
   0   5   6       14.64       12.45      1.09 o 
   1   5   6     1256.56     1232.65      9.55 o 
   2   5   6      394.24      364.41      4.40 o 
   3   5   6      570.28      582.85      5.92 o 
   4   5   6     1093.06     1042.29     14.98 o 
   5   5   6        0.01       -1.25      1.25 o 
   6   5   6      444.15      442.60      6.93 o 
   7   5   6      154.87      136.30      4.18 o 
   8   5   6       71.05       68.05      4.03 o 
   9   5   6      101.48      105.22      4.96 o 
  10   5   6        3.12       -0.41      2.54 o 
  11   5   6        7.03        5.31      2.77 o 
  12   5   6        1.78        2.21      2.79 o 
  13   5   6        0.41       -2.45      3.24 o 
  14   5   6        0.34       -1.21      4.13 o 
 -15   6   6       41.54       44.90      4.49 o 
 -14   6   6      354.86      388.33     10.01 o 
 -13   6   6      104.35      103.45      5.03 o 
 -12   6   6      193.05      191.49      7.89 o 
 -11   6   6      389.93      381.43      7.35 o 
 -10   6   6      122.57      121.34      4.36 o 
  -9   6   6      138.22      121.34      4.31 o 
  -8   6   6      377.37      366.14      6.62 o 
  -7   6   6        6.22       10.52      1.83 o 
  -6   6   6       86.55       82.34      2.80 o 
  -5   6   6      555.48      512.59      6.09 o 
  -4   6   6      119.49      123.51      2.70 o 
  -3   6   6      847.57      825.82      6.62 o 
  -2   6   6      276.15      269.25      3.55 o 
  -1   6   6      235.51      232.62      2.93 o 
   0   6   6      810.92      772.91      6.69 o 
   1   6   6      156.27      140.22      2.73 o 
   2   6   6     1069.70     1055.91     10.34 o 
   3   6   6        0.59        2.27      1.57 o 
   4   6   6       92.13       94.99      3.57 o 
   5   6   6       41.81       34.73      4.23 o 
   6   6   6       20.54       19.87      2.64 o 
   7   6   6       34.96       41.25      3.43 o 
   8   6   6      173.89      174.57      7.18 o 
   9   6   6        0.14        2.69      2.56 o 
  10   6   6       15.72       18.01      3.23 o 
  11   6   6       51.39       49.33      4.72 o 
  12   6   6       19.18       17.61      3.87 o 
  13   6   6        9.33        8.96      3.85 o 
 -13   7   6       15.49       13.53      2.77 o 
 -12   7   6       33.75       38.26      3.45 o 
 -11   7   6       92.46       98.35      4.40 o 
 -10   7   6        2.37        2.44      2.20 o 
  -9   7   6      153.55      152.01      4.70 o 
  -8   7   6      245.83      232.84      5.51 o 
  -7   7   6      393.71      398.41      6.96 o 
  -6   7   6      204.38      209.77      4.88 o 
  -5   7   6      122.36      111.10      3.69 o 
  -4   7   6       33.90       36.52      1.93 o 
  -3   7   6        0.34       -0.89      1.17 o 
  -2   7   6       98.55       99.33      2.78 o 
  -1   7   6       38.22       44.75      2.33 o 
   0   7   6      307.69      302.38      4.67 o 
   1   7   6       78.26       82.21      2.49 o 
   2   7   6       68.75       73.11      2.99 o 
   3   7   6       96.20      102.98      3.98 o 
   4   7   6        4.40        2.75      1.82 o 
   5   7   6      266.30      281.41      6.17 o 
   6   7   6       13.20       14.74      2.64 o 
   7   7   6       24.73       24.13      4.53 o 
   8   7   6      139.68      138.22      5.55 o 
   9   7   6      226.91      230.21      7.67 o 
  10   7   6      102.56      120.23      6.36 o 
  11   7   6      478.28      477.25     11.75 o 
 -11   8   6        0.01       -0.20      2.29 o 
 -10   8   6       17.00       24.14      2.89 o 
  -9   8   6       87.33       90.29      4.13 o 
  -8   8   6        0.59        0.25      2.08 o 
  -7   8   6      214.24      224.71      5.39 o 
  -6   8   6       96.46       99.04      3.78 o 
  -5   8   6      166.61      159.93      4.25 o 
  -4   8   6        7.90        6.98      1.79 o 
  -3   8   6       50.14       47.23      2.41 o 
  -2   8   6        1.04       -0.11      1.49 o 
  -1   8   6       60.57       59.59      2.58 o 
   0   8   6        0.12        0.49      1.55 o 
   1   8   6       23.10       25.32      2.57 o 
   2   8   6        0.90        0.21      1.34 o 
   3   8   6      242.49      237.82      6.15 o 
   4   8   6        0.03       -0.05      2.14 o 
   5   8   6      127.96      131.70      4.77 o 
   6   8   6        3.87        0.00      2.40 o 
   7   8   6        0.14       -0.59      3.07 o 
   8   8   6       63.41       71.35      4.94 o 
   9   8   6        2.83        7.73      3.34 o 
  -8   9   6        5.30        2.08      2.64 o 
  -7   9   6      372.90      363.87      6.96 o 
  -6   9   6       11.97        7.02      3.00 o 
  -5   9   6      100.60      109.39      3.83 o 
  -4   9   6       32.45       34.87      3.20 o 
  -3   9   6       14.57       14.12      2.75 o 
  -2   9   6       59.13       59.95      3.68 o 
  -1   9   6       63.91       64.99      3.89 o 
   0   9   6       74.18       81.30      4.51 o 
   1   9   6      414.73      404.54      9.13 o 
   2   9   6        4.84        5.18      3.32 o 
   3   9   6      355.31      371.73      8.78 o 
   4   9   6      122.33      130.09      4.80 o 
   5   9   6      176.22      184.68      5.81 o 
   6   9   6      118.21      138.91      5.60 o 
 -18   1   7       40.51       26.08      8.28 o 
 -17   1   7       73.12       74.48      6.13 o 
 -16   1   7       40.49       35.40      3.51 o 
 -15   1   7       34.87       40.35      3.52 o 
 -14   1   7      436.57      437.00      8.42 o 
 -13   1   7       17.12       16.68      2.66 o 
 -12   1   7      328.42      337.34      5.86 o 
 -11   1   7      467.89      419.40      5.63 o 
 -10   1   7       13.70       13.02      1.44 o 
  -9   1   7      652.24      642.49      5.80 o 
  -8   1   7      866.32      861.80      7.82 o 
  -7   1   7      696.49      669.79      5.69 o 
  -6   1   7     1029.03     1024.21      7.64 o 
  -5   1   7       60.22       56.52      1.40 o 
  -4   1   7     1128.51     1143.92      8.17 o 
  -3   1   7     1142.19     1164.27      7.88 o 
  -2   1   7       42.94       44.90      1.21 o 
  -1   1   7     1907.56     2135.31     13.28 o 
   0   1   7     1280.59     1312.83      8.70 o 
   1   1   7     1299.51     1309.03      9.42 o 
   2   1   7     1425.56     1358.05      9.83 o 
   3   1   7      685.86      664.88      6.20 o 
   4   1   7     2249.98     2119.18     18.62 o 
   5   1   7      112.70      109.04      2.96 o 
   6   1   7      224.34      214.87      4.10 o 
   7   1   7     1249.61     1261.01     12.11 o 
   8   1   7      192.95      175.04      3.81 o 
   9   1   7      612.68      625.96      7.72 o 
  10   1   7      419.51      403.40      7.37 o 
  11   1   7      182.46      176.18      4.56 o 
  12   1   7       78.14       84.34      3.88 o 
  13   1   7        0.25       -0.58      2.06 o 
  14   1   7      342.77      359.13      7.58 o 
  15   1   7       24.10       19.72      3.17 o 
  16   1   7       18.34       24.10      4.13 o 
 -18   2   7        5.78       -0.76      6.90 o 
 -17   2   7        0.61       -2.28      2.98 o 
 -16   2   7        1.33        1.83      2.94 o 
 -15   2   7      204.93      225.88      7.25 o 
 -14   2   7        8.90        5.84      2.29 o 
 -13   2   7       15.94       17.50      2.47 o 
 -12   2   7      396.49      407.54      6.48 o 
 -11   2   7      469.17      425.76      6.92 o 
 -10   2   7      207.66      213.94      4.10 o 
  -9   2   7      829.76      809.59      8.24 o 
  -8   2   7       46.43       34.81      1.35 o 
  -7   2   7       27.07       29.06      1.42 o 
  -6   2   7      743.91      802.84      6.30 o 
  -5   2   7        0.10        0.22      0.77 o 
  -4   2   7      165.30      168.80      2.11 o 
  -3   2   7     1133.09     1108.36      7.10 o 
  -2   2   7      797.69      871.52      6.00 o 
  -1   2   7      282.47      253.88      2.67 o 
   0   2   7     1916.51     2122.13     13.73 o 
   1   2   7        3.92        2.49      0.97 o 
   2   2   7       89.88       69.55      1.76 o 
   3   2   7       28.85       45.67      1.66 o 
   4   2   7      122.16      125.25      2.68 o 
   5   2   7       40.22       31.68      1.81 o 
   6   2   7       45.58       41.76      2.10 o 
   7   2   7      264.56      242.68      4.54 o 
   8   2   7      207.62      169.61      4.36 o 
   9   2   7      291.71      252.09      5.07 o 
  10   2   7      333.03      300.54      5.28 o 
  11   2   7        7.93        9.22      2.18 o 
  12   2   7       66.34       63.03      3.36 o 
  13   2   7      153.28      151.18      4.83 o 
  14   2   7        3.41        7.25      2.65 o 
  15   2   7        4.24        6.16      3.41 o 
  16   2   7       16.01       18.41      4.92 o 
 -17   3   7        0.26        1.45      3.18 o 
 -16   3   7      108.34      104.22      5.89 o 
 -15   3   7        0.22       -0.07      2.49 o 
 -14   3   7      405.37      409.12      8.44 o 
 -13   3   7      243.28      239.40      5.27 o 
 -12   3   7        4.55        2.77      2.02 o 
 -11   3   7      680.07      663.05     10.76 o 
 -10   3   7      350.17      327.79      5.86 o 
  -9   3   7      427.66      421.46      5.67 o 
  -8   3   7       78.99       75.92      2.67 o 
  -7   3   7     1115.50     1104.80      8.57 o 
  -6   3   7      308.96      306.80      3.27 o 
  -5   3   7      662.09      631.95      5.22 o 
  -4   3   7      810.58      774.05      5.72 o 
  -3   3   7        0.13        1.53      0.76 o 
  -2   3   7        0.14        0.33      0.75 o 
  -1   3   7       15.03       21.34      1.02 o 
   0   3   7      281.50      272.05      2.92 o 
   1   3   7      165.86      152.61      2.26 o 
   2   3   7      331.63      347.57      4.26 o 
   3   3   7      509.45      500.36      5.47 o 
   4   3   7      736.91      742.01      7.84 o 
   5   3   7        0.19        0.14      1.40 o 
   6   3   7      198.59      211.44      4.55 o 
   7   3   7      222.39      226.06      5.22 o 
   8   3   7       86.80      104.36      6.09 o 
   9   3   7      236.58      222.36      4.76 o 
  10   3   7       87.55       91.58      3.39 o 
  11   3   7      539.36      547.19      9.51 o 
  12   3   7       40.55       39.80      3.28 o 
  13   3   7      225.51      233.00      6.12 o 
  14   3   7      130.68      126.07      6.95 o 
  15   3   7        0.04       -1.45      3.78 o 
 -16   4   7        0.78        6.72      2.98 o 
 -15   4   7      170.78      181.03      6.26 o 
 -14   4   7       28.98       30.55      3.36 o 
 -13   4   7        3.97        1.70      2.45 o 
 -12   4   7       57.72       60.49      3.41 o 
 -11   4   7        0.14       -1.90      1.90 o 
 -10   4   7        1.57        3.20      2.10 o 
  -9   4   7       64.76       66.41      2.97 o 
  -8   4   7      118.00      116.82      3.10 o 
  -7   4   7        9.43        8.97      1.48 o 
  -6   4   7       81.66       90.95      2.28 o 
  -5   4   7      215.08      224.44      3.23 o 
  -4   4   7       60.45       54.49      1.54 o 
  -3   4   7      369.88      396.68      3.62 o 
  -2   4   7      729.62      680.07      4.83 o 
  -1   4   7       50.17       55.47      1.45 o 
   0   4   7      650.60      580.40      4.58 o 
   1   4   7      766.64      746.72      5.67 o 
   2   4   7      441.95      420.22      4.00 o 
   3   4   7      123.11      119.02      2.54 o 
   4   4   7       73.08       78.12      2.47 o 
   5   4   7        0.25       -0.05      1.26 o 
   6   4   7       42.84       33.78      2.02 o 
   7   4   7       22.39       22.27      2.33 o 
   8   4   7      177.97      156.13      4.48 o 
   9   4   7       54.05       58.72      3.24 o 
  10   4   7        4.27        1.35      2.06 o 
  11   4   7       18.32       12.90      2.81 o 
  12   4   7        0.05       -1.39      4.65 o 
  13   4   7       65.56       64.79      6.64 o 
  14   4   7       42.27       45.11      5.25 o 
 -16   5   7      155.22      152.83     10.73 o 
 -15   5   7       38.41       39.52      3.83 o 
 -14   5   7      147.68      159.20      6.08 o 
 -13   5   7        3.14        5.36      2.59 o 
 -12   5   7       89.04       77.53      4.29 o 
 -11   5   7       61.14       65.81      3.54 o 
 -10   5   7       14.97       14.74      2.17 o 
  -9   5   7      187.30      177.05      4.30 o 
  -8   5   7        0.87       -1.58      1.58 o 
  -7   5   7      136.20      147.52      3.94 o 
  -6   5   7      126.93      128.97      3.81 o 
  -5   5   7      100.34      105.32      2.71 o 
  -4   5   7      589.59      568.97      5.72 o 
  -3   5   7        8.29        8.00      1.32 o 
  -2   5   7       60.24       59.55      1.74 o 
  -1   5   7      286.97      275.01      3.46 o 
   0   5   7       43.37       53.91      1.77 o 
   1   5   7      347.18      331.37      4.35 o 
   2   5   7        8.40       11.27      1.52 o 
   3   5   7      775.40      768.56      8.60 o 
   4   5   7        0.19        4.02      1.66 o 
   5   5   7       38.27       37.31      2.41 o 
   6   5   7      154.32      170.53      5.31 o 
   7   5   7        0.24       -2.11      2.11 o 
   8   5   7        0.24        1.02      2.39 o 
   9   5   7        7.16        5.89      2.70 o 
  10   5   7        0.25       -2.40      2.58 o 
  11   5   7       53.94       53.19      4.31 o 
  12   5   7       80.55       88.83      6.08 o 
  13   5   7      251.33      263.31      9.33 o 
 -14   6   7        1.99        1.81      2.82 o 
 -13   6   7       58.54       58.97      3.92 o 
 -12   6   7        1.23        0.31      2.24 o 
 -11   6   7       36.94       43.33      3.28 o 
 -10   6   7      131.65      141.77      4.71 o 
  -9   6   7       17.29       18.33      2.20 o 
  -8   6   7      350.95      344.25      6.36 o 
  -7   6   7      169.51      168.83      5.18 o 
  -6   6   7      288.14      273.18      4.95 o 
  -5   6   7      305.90      301.93      5.10 o 
  -4   6   7       31.69       32.51      1.78 o 
  -3   6   7      416.92      408.26      4.45 o 
  -2   6   7      217.14      179.26      2.97 o 
  -1   6   7       47.81       47.53      2.10 o 
   0   6   7      391.56      335.71      4.24 o 
   1   6   7      233.98      209.98      3.50 o 
   2   6   7       75.82       77.95      2.43 o 
   3   6   7      263.82      268.05      4.86 o 
   4   6   7       23.82       29.65      2.71 o 
   5   6   7       78.45       84.85      4.23 o 
   6   6   7        8.86        9.53      2.53 o 
   7   6   7       15.28       14.05      2.79 o 
   8   6   7      206.82      181.60      6.06 o 
   9   6   7        0.07       -0.38      2.61 o 
  10   6   7      137.37      124.95      8.26 o 
  11   6   7        2.47        0.15      3.24 o 
  12   6   7       42.47       47.92      6.31 o 
 -13   7   7       10.36       11.13      4.53 o 
 -12   7   7       78.79       77.83      4.24 o 
 -11   7   7       67.77       62.81      3.84 o 
 -10   7   7        0.65        0.64      2.13 o 
  -9   7   7       97.30       84.72      3.92 o 
  -8   7   7       49.45       46.08      3.15 o 
  -7   7   7        6.58       10.20      2.15 o 
  -6   7   7       43.60       38.87      2.42 o 
  -5   7   7       74.46       77.02      2.91 o 
  -4   7   7       37.82       34.36      2.04 o 
  -3   7   7       14.60       19.53      1.77 o 
  -2   7   7        1.31        0.07      1.28 o 
  -1   7   7       71.47       61.54      2.37 o 
   0   7   7       16.18       18.76      1.70 o 
   1   7   7       13.07       12.02      1.41 o 
   2   7   7        0.33        0.59      1.44 o 
   3   7   7      102.30      105.65      4.21 o 
   4   7   7        2.45        0.24      2.22 o 
   5   7   7       15.07       19.89      2.69 o 
   6   7   7      254.75      256.32      6.85 o 
   7   7   7        5.02        4.39      2.65 o 
   8   7   7        0.86       -0.25      2.68 o 
   9   7   7       25.84       26.35      3.94 o 
  10   7   7       14.32       15.68      3.89 o 
 -10   8   7      155.31      173.86      5.38 o 
  -9   8   7       20.08       21.35      2.80 o 
  -8   8   7      172.40      183.07      5.24 o 
  -7   8   7      335.40      343.93      6.76 o 
  -6   8   7      274.74      263.15      5.75 o 
  -5   8   7      257.09      260.03      5.53 o 
  -4   8   7        1.55        7.18      1.87 o 
  -3   8   7       72.53       72.47      3.27 o 
  -2   8   7       24.26       29.12      2.27 o 
  -1   8   7        5.93        3.06      1.79 o 
   0   8   7      115.96      113.76      3.48 o 
   1   8   7        9.02        5.09      1.73 o 
   2   8   7      117.15      116.42      6.36 o 
   3   8   7      178.96      176.25      5.08 o 
   4   8   7       50.99       48.54      4.35 o 
   5   8   7      181.76      180.32      6.63 o 
   6   8   7        8.69        9.92      3.61 o 
   7   8   7       48.52       51.80      5.08 o 
   8   8   7      138.64      132.23      8.35 o 
  -7   9   7       30.39       28.15      3.21 o 
  -6   9   7       36.75       42.42      3.00 o 
  -5   9   7       82.97       79.39      3.51 o 
  -4   9   7        0.73        1.00      2.60 o 
  -3   9   7        0.25       -1.92      1.92 o 
  -2   9   7       47.86       57.73      2.92 o 
  -1   9   7        0.05       -2.36      2.36 o 
   0   9   7        1.54       -2.67      2.67 o 
   1   9   7        5.40        3.68      3.19 o 
   2   9   7        1.00       -0.64      2.75 o 
   3   9   7        6.46        6.53      3.05 o 
   4   9   7      118.69      115.33      6.29 o 
   5   9   7       25.62       30.32      3.95 o 
 -18   0   8       72.99       69.64     11.35 o 
 -17   0   8      155.99      172.14     15.34 o 
 -16   0   8      184.55      204.97     11.05 o 
 -15   0   8      237.13      222.40      9.95 o 
 -14   0   8      221.63      227.14     10.74 o 
 -13   0   8       13.34       26.45      4.85 o 
 -12   0   8      242.96      246.37      9.55 o 
 -11   0   8      102.64       81.01      3.90 o 
 -10   0   8      572.08      582.34      9.13 o 
  -9   0   8      552.17      549.23      7.84 o 
  -8   0   8      105.52      113.98      3.45 o 
  -7   0   8     6180.33     6133.66     55.01 o 
  -6   0   8       16.80       10.78      1.71 o 
  -5   0   8     1849.59     1874.56     17.31 o 
  -4   0   8      182.68      167.64      3.34 o 
  -3   0   8       94.84       65.06      2.30 o 
  -2   0   8       70.29       39.60      1.93 o 
  -1   0   8      263.54      350.79      5.26 o 
   0   0   8     1771.81     1732.86     17.21 o 
   1   0   8     1583.72     1700.81     16.99 o 
   2   0   8        4.73        0.10      1.76 o 
   3   0   8     2687.29     2885.14     29.85 o 
   4   0   8     1230.11     1235.96     15.55 o 
   5   0   8      444.39      442.65      8.21 o 
   6   0   8      676.91      656.57     10.66 o 
   7   0   8       15.74       20.63      2.68 o 
   8   0   8      542.36      527.06     15.87 o 
   9   0   8      256.81      273.77      7.09 o 
  10   0   8      196.96      185.61      6.16 o 
  11   0   8      661.44      609.92     13.54 o 
  12   0   8        0.35        3.06      3.30 o 
  13   0   8        1.06        2.60      3.51 o 
  14   0   8       27.48       29.98      4.70 o 
  15   0   8        0.24        0.65      3.70 o 
 -18   1   8       27.72       41.72      9.82 o 
 -17   1   8       25.84       25.42      6.43 o 
 -16   1   8      119.26      125.59      5.56 o 
 -15   1   8       22.28       20.22      3.50 o 
 -14   1   8       90.90       91.96      5.17 o 
 -13   1   8      160.28      150.74      5.69 o 
 -12   1   8        1.18        2.02      1.98 o 
 -11   1   8      235.42      236.54      4.87 o 
 -10   1   8      284.07      274.15      4.44 o 
  -9   1   8       33.06       32.93      1.64 o 
  -8   1   8        2.13       -0.42      1.05 o 
  -7   1   8      421.50      408.36      4.23 o 
  -6   1   8      441.66      454.19      4.39 o 
  -5   1   8       60.55       67.56      1.76 o 
  -4   1   8      257.38      306.46      3.34 o 
  -3   1   8      111.58      104.29      2.07 o 
  -2   1   8      417.24      485.32      4.57 o 
  -1   1   8      323.58      332.92      3.45 o 
   0   1   8       29.04       32.97      1.47 o 
   1   1   8       15.71       10.32      1.07 o 
   2   1   8        7.57        3.24      0.97 o 
   3   1   8      842.72      877.23      7.23 o 
   4   1   8      185.20      183.64      3.88 o 
   5   1   8       14.50       16.64      1.69 o 
   6   1   8      445.69      454.52      6.39 o 
   7   1   8       62.12       59.40      2.60 o 
   8   1   8       73.26       74.25      2.94 o 
   9   1   8       22.96       17.53      2.25 o 
  10   1   8        2.02        2.93      2.01 o 
  11   1   8        2.14        2.33      2.13 o 
  12   1   8      106.92      105.18      4.20 o 
  13   1   8        0.01       -2.35      2.45 o 
  14   1   8       26.34       27.28      5.51 o 
  15   1   8       52.73       55.45      4.50 o 
 -17   2   8      462.02      508.51     11.50 o 
 -16   2   8        1.75        3.85      3.33 o 
 -15   2   8      484.03      495.15     10.74 o 
 -14   2   8      410.46      407.03      8.29 o 
 -13   2   8       87.25       96.65      5.28 o 
 -12   2   8      610.04      605.03      8.38 o 
 -11   2   8       98.64       98.62      3.52 o 
 -10   2   8      575.69      547.33      6.52 o 
  -9   2   8      358.19      355.39      4.91 o 
  -8   2   8       47.73       44.11      1.92 o 
  -7   2   8     1328.19     1330.36      9.79 o 
  -6   2   8        8.30        7.16      0.99 o 
  -5   2   8      316.87      328.78      3.21 o 
  -4   2   8       39.52       41.81      1.61 o 
  -3   2   8      107.74      137.21      1.92 o 
  -2   2   8        8.03       12.06      0.92 o 
  -1   2   8     1308.96     1409.16      9.12 o 
   0   2   8       40.64       31.42      1.24 o 
   1   2   8     1251.49     1308.91      9.24 o 
   2   2   8       71.22       77.26      2.07 o 
   3   2   8     1524.65     1526.45     12.27 o 
   4   2   8        7.15        1.21      1.27 o 
   5   2   8      647.30      643.93      7.94 o 
   6   2   8       15.34       12.13      2.02 o 
   7   2   8      245.11      238.95      5.16 o 
   8   2   8       31.42       31.85      2.56 o 
   9   2   8      110.00      104.90      3.84 o 
  10   2   8      158.91      162.44      4.43 o 
  11   2   8       70.34       69.85      3.52 o 
  12   2   8       71.40       76.94      3.79 o 
  13   2   8       98.33       96.31      4.65 o 
  14   2   8       40.90       40.42      3.95 o 
  15   2   8       16.33       17.41      4.54 o 
 -17   3   8       39.10       46.54      4.72 o 
 -16   3   8       21.99       20.44      3.91 o 
 -15   3   8       19.26       20.39      3.64 o 
 -14   3   8        5.82        5.60      2.62 o 
 -13   3   8        3.15        0.30      2.42 o 
 -12   3   8        0.21       -0.62      1.88 o 
 -11   3   8       23.36       29.50      2.80 o 
 -10   3   8       34.91       30.99      2.44 o 
  -9   3   8       51.70       57.89      2.67 o 
  -8   3   8       15.32       13.05      1.59 o 
  -7   3   8        7.27        4.94      1.23 o 
  -6   3   8      191.53      165.44      2.48 o 
  -5   3   8       21.97       20.14      1.30 o 
  -4   3   8      816.48      758.05      6.08 o 
  -3   3   8        2.28        3.24      0.93 o 
  -2   3   8       39.24       34.56      1.25 o 
  -1   3   8      340.17      352.89      3.43 o 
   0   3   8      179.29      170.46      2.47 o 
   1   3   8      588.38      594.92      5.62 o 
   2   3   8      941.06      905.75      8.03 o 
   3   3   8      331.39      338.70      4.84 o 
   4   3   8      251.64      230.77      4.01 o 
   5   3   8      668.80      659.12      8.79 o 
   6   3   8      174.73      176.79      4.36 o 
   7   3   8      675.30      644.92      9.05 o 
   8   3   8       57.45       53.83      3.21 o 
   9   3   8      147.83      142.40      4.17 o 
  10   3   8      263.55      268.03      5.63 o 
  11   3   8        8.23       10.20      2.58 o 
  12   3   8      417.29      402.32      7.90 o 
  13   3   8        0.08        1.35      2.63 o 
  14   3   8       10.87        8.88      3.43 o 
 -16   4   8       16.61       18.84      3.53 o 
 -15   4   8      108.99      117.75      5.50 o 
 -14   4   8        0.31        0.09      2.56 o 
 -13   4   8       70.50       82.01      4.11 o 
 -12   4   8       18.26       16.51      2.56 o 
 -11   4   8       31.28       30.47      3.69 o 
 -10   4   8      183.29      183.97      4.78 o 
  -9   4   8        2.83        4.85      2.48 o 
  -8   4   8      872.68      839.50     11.60 o 
  -7   4   8      134.89      134.60      3.87 o 
  -6   4   8      415.23      407.19      5.13 o 
  -5   4   8     1006.74      975.52      8.99 o 
  -4   4   8       22.80       21.74      1.64 o 
  -3   4   8      286.68      293.09      3.63 o 
  -2   4   8       39.01       39.02      1.68 o 
  -1   4   8       54.96       55.23      1.94 o 
   0   4   8      133.76      137.85      2.64 o 
   1   4   8      868.66      884.88      8.25 o 
   2   4   8      325.21      342.42      4.63 o 
   3   4   8     1238.84     1213.89     14.47 o 
   4   4   8        0.57       -0.61      1.38 o 
   5   4   8      566.44      564.68      7.88 o 
   6   4   8      170.87      173.35      3.87 o 
   7   4   8      159.87      163.03      4.27 o 
   8   4   8       61.06       58.11      3.15 o 
   9   4   8       16.05       16.01      2.69 o 
  10   4   8       88.01       84.14      4.49 o 
  11   4   8       92.87       95.26      4.85 o 
  12   4   8        0.42        0.17      2.91 o 
  13   4   8      159.41      142.18      7.77 o 
  14   4   8       67.87       69.49     10.38 o 
 -15   5   8        0.24       -0.56      2.81 o 
 -14   5   8        8.17        1.21      2.67 o 
 -13   5   8       17.43       12.08      2.91 o 
 -12   5   8        2.28        1.38      2.07 o 
 -11   5   8        7.86        5.02      2.08 o 
 -10   5   8        1.05       -0.14      1.80 o 
  -9   5   8      143.00      146.61      4.34 o 
  -8   5   8      215.28      202.30      4.81 o 
  -7   5   8       32.66       27.57      2.36 o 
  -6   5   8      944.04      917.61     11.56 o 
  -5   5   8       87.34       91.85      2.83 o 
  -4   5   8      519.88      510.95      5.72 o 
  -3   5   8       86.60       88.27      2.31 o 
  -2   5   8        0.38       -1.20      1.20 o 
  -1   5   8      335.83      344.80      4.38 o 
   0   5   8      217.65      211.83      3.41 o 
   1   5   8      135.05      134.05      2.93 o 
   2   5   8      403.64      384.22      5.23 o 
   3   5   8       16.73       16.03      1.67 o 
   4   5   8       11.64       14.48      2.01 o 
   5   5   8       99.08       89.98      3.45 o 
   6   5   8        3.74        1.26      2.19 o 
   7   5   8        2.51       -0.01      2.26 o 
   8   5   8        0.03       -2.36      2.36 o 
   9   5   8       62.28       68.67      4.55 o 
  10   5   8       42.26       40.32      4.00 o 
  11   5   8       53.52       65.48      5.82 o 
  12   5   8       92.21       82.58      6.14 o 
  13   5   8       90.75       95.53      6.73 o 
 -14   6   8        3.52        0.95      2.79 o 
 -13   6   8        0.26       -2.54      2.54 o 
 -12   6   8        0.43       -0.20      2.26 o 
 -11   6   8        0.58       -0.68      2.13 o 
 -10   6   8        9.58        9.14      2.14 o 
  -9   6   8       85.95       81.95      3.50 o 
  -8   6   8      450.43      436.85      6.92 o 
  -7   6   8      251.43      240.89      4.92 o 
  -6   6   8        3.75        3.39      1.72 o 
  -5   6   8      290.60      276.92      7.23 o 
  -4   6   8        6.95        5.04      1.49 o 
  -3   6   8       56.22       56.21      2.24 o 
  -2   6   8       27.24       22.34      1.74 o 
  -1   6   8      153.45      145.63      3.74 o 
   0   6   8       13.81       19.11      1.72 o 
   1   6   8      121.15      134.31      3.16 o 
   2   6   8       44.32       42.08      2.22 o 
   3   6   8      328.81      338.68      5.59 o 
   4   6   8       15.38       16.08      2.09 o 
   5   6   8       28.31       27.62      3.09 o 
   6   6   8       10.23        7.67      2.53 o 
   7   6   8       58.26       54.10      4.01 o 
   8   6   8       54.12       51.04      4.19 o 
   9   6   8        0.09        0.29      4.11 o 
  10   6   8      118.35      116.58      6.66 o 
  11   6   8       51.78       51.79      8.16 o 
 -12   7   8      107.89      109.48      5.23 o 
 -11   7   8      213.38      223.80      5.98 o 
 -10   7   8        0.99        1.55      2.29 o 
  -9   7   8       61.71       56.85      3.50 o 
  -8   7   8       99.50       98.09      4.41 o 
  -7   7   8       16.38       14.36      2.08 o 
  -6   7   8      185.45      173.23      6.36 o 
  -5   7   8        8.49        9.14      1.88 o 
  -4   7   8       13.33       14.78      1.84 o 
  -3   7   8       68.36       63.08      2.60 o 
  -2   7   8       53.56       53.07      2.77 o 
  -1   7   8      112.73      111.67      4.00 o 
   0   7   8      132.00      124.46      2.94 o 
   1   7   8      112.51      113.36      2.86 o 
   2   7   8       92.71       91.75      3.04 o 
   3   7   8       36.76       43.16      3.03 o 
   4   7   8      337.70      337.35      6.35 o 
   5   7   8       10.19       11.19      2.66 o 
   6   7   8       95.66       94.80      7.04 o 
   7   7   8        5.00        1.21      3.63 o 
   8   7   8        0.11       -1.79      2.87 o 
   9   7   8       19.04       32.10      4.37 o 
  10   7   8       21.91       21.30      4.07 o 
 -10   8   8        5.63        4.31      3.87 o 
  -9   8   8        5.34        3.45      2.40 o 
  -8   8   8       95.71       96.15      4.26 o 
  -7   8   8       15.65       17.85      2.56 o 
  -6   8   8       21.59       20.88      2.52 o 
  -5   8   8        0.76        1.76      2.04 o 
  -4   8   8        6.39        4.58      1.99 o 
  -3   8   8       41.58       40.57      2.25 o 
  -2   8   8        0.02       -0.86      1.83 o 
  -1   8   8        0.00       -1.10      1.53 o 
   0   8   8        8.08       10.39      1.66 o 
   1   8   8      133.14      133.23      4.45 o 
   2   8   8        1.70        2.10      2.19 o 
   3   8   8      480.60      496.37      8.90 o 
   4   8   8       13.38       13.20      2.70 o 
   5   8   8      180.80      198.94      5.97 o 
   6   8   8        0.39       -3.24      3.24 o 
   7   8   8       19.57       20.99      4.53 o 
  -5   9   8        2.26        2.05      2.30 o 
  -4   9   8       11.33       11.33      2.29 o 
  -3   9   8       62.17       69.33      3.35 o 
  -2   9   8        0.37        2.53      1.91 o 
  -1   9   8        8.60        8.54      2.13 o 
   0   9   8        8.17       13.49      3.16 o 
   1   9   8       11.88       14.19      3.86 o 
   2   9   8        0.50        1.72      3.26 o 
   3   9   8        7.68        5.81      3.49 o 
 -17   1   9       20.13       16.05      5.41 o 
 -16   1   9      233.79      226.92      7.62 o 
 -15   1   9      188.15      183.35      7.78 o 
 -14   1   9      129.95      128.05      5.98 o 
 -13   1   9      396.97      419.84     10.24 o 
 -12   1   9       47.26       54.64      3.90 o 
 -11   1   9       53.41       62.42      3.05 o 
 -10   1   9      137.90      143.93      3.98 o 
  -9   1   9      206.55      193.31      3.70 o 
  -8   1   9      747.79      745.67      7.12 o 
  -7   1   9      576.03      559.27      5.48 o 
  -6   1   9     1236.44     1193.38      9.00 o 
  -5   1   9       81.19       86.86      2.18 o 
  -4   1   9      104.32      101.66      2.14 o 
  -3   1   9     1061.58      981.70      7.91 o 
  -2   1   9        0.23       -0.99      0.99 o 
  -1   1   9     1088.05     1080.93      8.14 o 
   0   1   9      583.65      540.25      5.13 o 
   1   1   9      377.23      357.09      4.00 o 
   2   1   9      819.35      803.14      6.61 o 
   3   1   9      325.78      366.37      4.04 o 
   4   1   9     1304.85     1252.95     11.49 o 
   5   1   9      164.30      178.43      3.76 o 
   6   1   9       73.18       70.80      3.01 o 
   7   1   9      280.80      264.23      5.14 o 
   8   1   9      410.54      386.04      6.47 o 
   9   1   9      203.31      201.14      4.76 o 
  10   1   9     1017.99      942.63     11.64 o 
  11   1   9       81.54       78.46      4.05 o 
  12   1   9      252.46      242.53      6.70 o 
  13   1   9        0.05        1.03      2.47 o 
  14   1   9       78.25       82.75      5.07 o 
  15   1   9       45.05       49.10      7.05 o 
 -17   2   9      121.84      123.61      6.62 o 
 -16   2   9       68.02       68.95      5.17 o 
 -15   2   9      214.87      218.84      8.54 o 
 -14   2   9       69.11       58.09      6.75 o 
 -13   2   9        7.11        3.03      2.70 o 
 -12   2   9      104.89      103.94      4.16 o 
 -11   2   9       36.56       33.71      2.54 o 
 -10   2   9        2.83        2.06      1.56 o 
  -9   2   9      559.50      554.09      6.54 o 
  -8   2   9      192.16      188.59      3.89 o 
  -7   2   9        0.49       -0.36      1.36 o 
  -6   2   9      572.93      550.93      5.27 o 
  -5   2   9       21.85       19.33      1.35 o 
  -4   2   9      112.26      101.40      2.73 o 
  -3   2   9        1.83       -0.34      0.88 o 
  -2   2   9      374.26      351.05      3.30 o 
  -1   2   9       60.53       54.01      1.50 o 
   0   2   9      204.15      180.53      2.64 o 
   1   2   9      426.80      433.01      4.31 o 
   2   2   9       50.09       45.34      1.85 o 
   3   2   9      292.87      280.52      3.64 o 
   4   2   9        9.13       10.71      1.64 o 
   5   2   9       67.98       63.92      3.70 o 
   6   2   9      242.95      220.64      5.02 o 
   7   2   9        2.16        1.74      1.97 o 
   8   2   9       18.43       16.20      2.43 o 
   9   2   9      312.16      310.27      6.96 o 
  10   2   9       42.50       38.54      3.42 o 
  11   2   9       46.16       43.38      3.23 o 
  12   2   9       51.58       46.00      3.31 o 
  13   2   9       34.41       35.16      3.71 o 
  14   2   9        1.76       -1.34      3.35 o 
 -16   3   9      437.49      423.02     10.63 o 
 -15   3   9       79.81       79.93      5.33 o 
 -14   3   9      280.78      286.25     10.75 o 
 -13   3   9        1.89       -2.39      2.39 o 
 -12   3   9      351.40      345.15     10.90 o 
 -11   3   9       43.88       44.32      3.76 o 
 -10   3   9       17.46       18.81      2.52 o 
  -9   3   9       38.53       33.02      2.74 o 
  -8   3   9      522.94      501.80      6.75 o 
  -7   3   9      961.71      959.74      8.54 o 
  -6   3   9      141.30      141.76      2.70 o 
  -5   3   9      702.32      718.21      6.73 o 
  -4   3   9      141.47      135.94      2.81 o 
  -3   3   9     1060.54     1063.70      8.22 o 
  -2   3   9        0.04       -0.99      0.99 o 
  -1   3   9      947.97      932.37      7.72 o 
   0   3   9      605.69      597.21      5.89 o 
   1   3   9       36.49       38.01      1.82 o 
   2   3   9       77.10       81.97      2.33 o 
   3   3   9       70.51       70.78      2.40 o 
   4   3   9       14.75       16.73      1.91 o 
   5   3   9      165.81      151.63      4.16 o 
   6   3   9       63.13       68.95      3.33 o 
   7   3   9       60.60       64.68      3.35 o 
   8   3   9      210.09      193.21      5.00 o 
   9   3   9       26.06       29.38      2.83 o 
  10   3   9      617.95      632.83     10.97 o 
  11   3   9        3.68        2.51      2.97 o 
  12   3   9      307.41      322.43      7.17 o 
  13   3   9        0.05       -2.73      2.73 o 
  14   3   9      250.58      262.49     12.15 o 
 -16   4   9       18.92       13.70      4.43 o 
 -15   4   9       43.91       43.31      4.05 o 
 -14   4   9       44.09       40.42      3.46 o 
 -13   4   9       11.01        9.03      2.76 o 
 -12   4   9      244.58      245.06      6.53 o 
 -11   4   9        1.54        2.45      2.33 o 
 -10   4   9       92.93       88.45      4.26 o 
  -9   4   9      339.01      338.44      8.70 o 
  -8   4   9      245.05      242.10      5.68 o 
  -7   4   9      794.58      780.96     11.05 o 
  -6   4   9        2.42        1.12      1.56 o 
  -5   4   9      778.78      743.31      8.70 o 
  -4   4   9      289.94      281.04      4.32 o 
  -3   4   9        9.62       15.90      1.69 o 
  -2   4   9      207.04      176.93      3.52 o 
  -1   4   9      409.07      385.89      5.25 o 
   0   4   9        0.70       -0.69      1.21 o 
   1   4   9      630.14      620.24      6.93 o 
   2   4   9      303.98      288.72      4.97 o 
   3   4   9      474.62      455.20      6.51 o 
   4   4   9      563.42      514.92      7.65 o 
   5   4   9        1.80       -0.28      2.24 o 
   6   4   9      218.30      208.13      5.50 o 
   7   4   9        0.55       -2.00      2.00 o 
   8   4   9        0.64       -0.92      2.22 o 
   9   4   9       37.12       36.13      4.32 o 
  10   4   9       46.76       50.80      3.85 o 
  11   4   9       20.35       22.99      3.71 o 
  12   4   9        1.24       -3.53      3.53 o 
  13   4   9        4.69        4.93      3.80 o 
 -15   5   9        5.16        7.89      5.68 o 
 -14   5   9      262.22      277.71      7.64 o 
 -13   5   9        1.25       -0.48      2.77 o 
 -12   5   9      128.41      131.95      5.02 o 
 -11   5   9      115.71      110.73      4.64 o 
 -10   5   9       28.21       24.96      3.45 o 
  -9   5   9       71.66       69.28      3.44 o 
  -8   5   9      251.63      241.63      5.33 o 
  -7   5   9       22.83       23.62      2.77 o 
  -6   5   9      127.78      133.87      4.08 o 
  -5   5   9      409.45      416.14      6.25 o 
  -4   5   9      377.62      359.11      4.96 o 
  -3   5   9      220.77      221.10      3.95 o 
  -2   5   9        1.31        1.43      1.44 o 
  -1   5   9       89.45       82.36      2.72 o 
   0   5   9      254.36      247.46      4.26 o 
   1   5   9       61.21       56.05      2.44 o 
   2   5   9      267.56      275.72      4.57 o 
   3   5   9        1.29        3.65      1.56 o 
   4   5   9       27.18       20.94      2.11 o 
   5   5   9       46.67       48.46      5.62 o 
   6   5   9       13.95       13.17      2.88 o 
   7   5   9       96.53       98.37      5.09 o 
   8   5   9       85.57       85.28      5.05 o 
   9   5   9        6.49        7.35      3.06 o 
  10   5   9      112.27      116.34      6.73 o 
  11   5   9       40.14       40.19      4.95 o 
  12   5   9       52.35       53.59      5.49 o 
 -13   6   9       23.29       22.74      3.34 o 
 -12   6   9       66.92       63.39      4.31 o 
 -11   6   9        5.02        2.33      2.31 o 
 -10   6   9        4.85       -1.29      2.36 o 
  -9   6   9       53.42       50.67      3.06 o 
  -8   6   9        0.76       -0.48      1.84 o 
  -7   6   9      411.86      411.40      7.08 o 
  -6   6   9        7.22        8.12      2.04 o 
  -5   6   9      212.66      186.53      5.09 o 
  -4   6   9       87.55       89.05      2.94 o 
  -3   6   9       17.34       21.44      1.87 o 
  -2   6   9      108.83      114.00      3.12 o 
  -1   6   9       60.00       71.46      2.62 o 
   0   6   9       46.22       44.13      2.30 o 
   1   6   9       52.09       54.02      2.45 o 
   2   6   9        2.90        3.20      1.58 o 
   3   6   9      172.84      170.88      4.47 o 
   4   6   9       24.96       23.46      2.68 o 
   5   6   9      100.33      111.71      5.10 o 
   6   6   9        2.48        2.34      2.63 o 
   7   6   9        2.96        7.15      2.82 o 
   8   6   9        2.31        2.50      2.90 o 
   9   6   9       48.28       57.27      5.06 o 
  10   6   9       71.78       84.81      6.08 o 
 -11   7   9        5.54        6.01      2.78 o 
 -10   7   9        5.17        7.82      2.69 o 
  -9   7   9        4.75        5.34      2.13 o 
  -8   7   9       12.70        8.62      2.16 o 
  -7   7   9       40.96       44.92      3.03 o 
  -6   7   9       12.71       15.24      2.11 o 
  -5   7   9      276.49      272.22      5.27 o 
  -4   7   9      115.61      111.63      5.01 o 
  -3   7   9      110.94      116.28      4.27 o 
  -2   7   9        1.74        1.83      1.73 o 
  -1   7   9       82.47       83.69      2.99 o 
   0   7   9       33.78       38.41      2.08 o 
   1   7   9        5.77        5.19      1.57 o 
   2   7   9      162.66      166.41      3.58 o 
   3   7   9        3.54        2.21      2.07 o 
   4   7   9        4.43        3.42      2.15 o 
   5   7   9       50.46       51.40      3.36 o 
   6   7   9       56.84       56.61      4.27 o 
   7   7   9       15.48       16.27      3.64 o 
   8   7   9       81.93       89.42      5.82 o 
   9   7   9        0.87        2.60      4.44 o 
  -9   8   9       50.02       45.60      7.12 o 
  -8   8   9       97.98      100.94      4.96 o 
  -7   8   9       53.44       53.21      3.54 o 
  -6   8   9        5.37        1.92      2.36 o 
  -5   8   9        0.05        2.50      1.81 o 
  -4   8   9       15.16       11.03      1.92 o 
  -3   8   9        9.21       11.32      2.29 o 
  -2   8   9       14.31       16.91      2.00 o 
  -1   8   9        0.80       -0.71      1.63 o 
   0   8   9       59.44       59.68      4.02 o 
   1   8   9       24.36       23.87      2.60 o 
   2   8   9       18.45       18.01      3.40 o 
   3   8   9      110.12      120.37      4.90 o 
   4   8   9        9.38        8.54      4.38 o 
   5   8   9      274.12      270.89      9.28 o 
   6   8   9        0.87        4.62      3.78 o 
  -3   9   9       38.17       44.43      5.70 o 
  -2   9   9        8.29        6.86      2.46 o 
  -1   9   9       94.54      105.78      4.74 o 
   0   9   9        2.45       -4.60      7.06 o 
 -17   0  10       81.87       97.26     12.58 o 
 -16   0  10      177.79      172.46     15.34 o 
 -15   0  10       26.63       26.22      5.31 o 
 -14   0  10      863.62      866.11     35.18 o 
 -13   0  10       23.99       21.13      4.66 o 
 -12   0  10      768.05      751.71     23.35 o 
 -11   0  10      328.37      318.97     19.95 o 
 -10   0  10       41.69       40.95      4.00 o 
  -9   0  10      238.03      214.11      5.54 o 
  -8   0  10       66.21       70.69      3.16 o 
  -7   0  10      576.29      552.24      7.94 o 
  -6   0  10      107.76      109.46      3.47 o 
  -5   0  10      684.54      638.55      8.49 o 
  -4   0  10     1504.44     1587.77     16.65 o 
  -3   0  10      109.35      125.69      3.58 o 
  -2   0  10     1050.49     1030.46     11.82 o 
  -1   0  10     1215.71     1331.95     14.40 o 
   0   0  10        4.81        2.64      1.78 o 
   1   0  10     1891.38     1845.03     18.92 o 
   2   0  10      316.98      292.28      5.44 o 
   3   0  10     2074.44     2055.42     34.24 o 
   4   0  10     1587.88     1518.32     19.60 o 
   5   0  10      586.79      566.00      9.26 o 
   6   0  10      324.33      324.53      9.17 o 
   7   0  10      450.70      435.55     13.25 o 
   8   0  10        2.72       -2.47      3.69 o 
   9   0  10       94.35       90.81      6.02 o 
  10   0  10       19.26       12.75      5.02 o 
  11   0  10       73.95       75.13      6.35 o 
  12   0  10        6.68        7.73      3.78 o 
  13   0  10       57.70       60.78      7.05 o 
  14   0  10      295.03      308.20     18.57 o 
 -17   1  10        0.08       -0.36      4.35 o 
 -16   1  10       21.21       28.04      8.90 o 
 -15   1  10       82.19       87.32      6.26 o 
 -14   1  10        7.92        0.43      3.40 o 
 -13   1  10        3.70       -1.23      3.19 o 
 -12   1  10      131.36      141.77      5.85 o 
 -11   1  10       87.51       90.43      4.24 o 
 -10   1  10       61.51       61.92      3.04 o 
  -9   1  10       44.41       41.98      2.24 o 
  -8   1  10       69.43       67.94      2.60 o 
  -7   1  10       21.00       23.42      1.72 o 
  -6   1  10        3.07        5.11      1.21 o 
  -5   1  10      100.33       94.56      2.33 o 
  -4   1  10      145.97      151.40      2.61 o 
  -3   1  10        2.54        3.47      1.15 o 
  -2   1  10      433.04      440.39      4.50 o 
  -1   1  10      177.50      184.42      2.95 o 
   0   1  10        3.18        6.90      1.21 o 
   1   1  10       24.70       22.50      1.48 o 
   2   1  10      220.90      217.96      3.35 o 
   3   1  10        2.21        3.29      1.22 o 
   4   1  10        0.21        0.36      1.36 o 
   5   1  10       43.38       42.34      2.63 o 
   6   1  10       41.26       40.39      2.66 o 
   7   1  10      125.39      121.49      3.98 o 
   8   1  10       65.92       57.99      3.24 o 
   9   1  10       28.55       22.61      2.59 o 
  10   1  10       85.72       71.83      4.02 o 
  11   1  10       15.41       12.70      2.78 o 
  12   1  10        7.93        5.03      2.60 o 
  13   1  10        0.07       -2.25      2.84 o 
  14   1  10       12.64        6.40      4.38 o 
 -16   2  10       31.35       43.28      6.72 o 
 -15   2  10       24.74       21.13      6.21 o 
 -14   2  10      297.83      303.72     11.91 o 
 -13   2  10        1.24       -0.97      3.75 o 
 -12   2  10      161.00      164.02      5.99 o 
 -11   2  10      173.05      161.51      4.72 o 
 -10   2  10       13.66       17.55      1.98 o 
  -9   2  10      379.89      381.05      5.65 o 
  -8   2  10       22.20       22.96      1.94 o 
  -7   2  10      994.26      963.48      9.97 o 
  -6   2  10      519.06      507.13      5.95 o 
  -5   2  10      603.56      578.11      6.43 o 
  -4   2  10     1239.11     1253.28     10.79 o 
  -3   2  10       12.44       12.35      1.34 o 
  -2   2  10      488.23      509.99      4.85 o 
  -1   2  10       83.72       96.26      2.18 o 
   0   2  10        1.41        0.78      1.19 o 
   1   2  10      645.25      642.48      6.07 o 
   2   2  10      198.76      193.98      3.43 o 
   3   2  10      633.38      623.51      7.54 o 
   4   2  10      642.57      654.30      8.82 o 
   5   2  10       80.02       74.00      3.19 o 
   6   2  10      292.37      300.13      6.07 o 
   7   2  10      359.15      369.31      6.92 o 
   8   2  10       70.70       77.50      3.80 o 
   9   2  10      396.72      400.17      7.19 o 
  10   2  10        5.66        4.08      2.39 o 
  11   2  10      320.18      337.35      7.36 o 
  12   2  10       74.76       68.63      4.60 o 
  13   2  10       96.83       96.77      6.00 o 
 -16   3  10       74.54       67.87      5.42 o 
 -15   3  10      465.80      476.73     12.85 o 
 -14   3  10        8.93       12.50      5.80 o 
 -13   3  10       81.35       83.71      9.61 o 
 -12   3  10      176.50      174.30      7.49 o 
 -11   3  10        1.82       -1.29      4.21 o 
 -10   3  10      297.36      284.71      7.39 o 
  -9   3  10       95.83       83.64      4.78 o 
  -8   3  10      165.30      150.28      5.70 o 
  -7   3  10       71.83       72.63      2.68 o 
  -6   3  10      114.14      126.31      3.71 o 
  -5   3  10      392.77      395.22      4.70 o 
  -4   3  10        0.01        0.93      1.23 o 
  -3   3  10       40.32       33.39      1.89 o 
  -2   3  10        0.98       -0.05      1.06 o 
  -1   3  10        0.07       -0.88      1.09 o 
   0   3  10       29.01       17.39      1.53 o 
   1   3  10       80.85       92.61      3.09 o 
   2   3  10      389.12      344.06      4.51 o 
   3   3  10       10.30       16.78      1.72 o 
   4   3  10       29.54       29.00      2.02 o 
   5   3  10        0.52        0.12      1.83 o 
   6   3  10        4.27        6.12      2.11 o 
   7   3  10       57.69       46.32      3.47 o 
   8   3  10       11.55       10.02      2.74 o 
   9   3  10       63.57       59.50      4.07 o 
  10   3  10        0.37       -2.28      2.28 o 
  11   3  10       10.75        4.00      2.78 o 
  12   3  10       40.85       44.18      5.37 o 
  13   3  10        0.20        2.64      3.89 o 
 -15   4  10       49.42       42.43      4.67 o 
 -14   4  10      296.93      307.94      7.92 o 
 -13   4  10       46.57       50.54      3.99 o 
 -12   4  10       71.33       73.42      4.35 o 
 -11   4  10      217.11      219.29      6.20 o 
 -10   4  10       19.32       17.42      3.07 o 
  -9   4  10      255.21      239.54      6.65 o 
  -8   4  10      115.86      109.75      5.05 o 
  -7   4  10       59.27       51.86      3.62 o 
  -6   4  10      531.44      521.37      9.58 o 
  -5   4  10       10.80       15.16      2.19 o 
  -4   4  10      178.60      177.25      3.92 o 
  -3   4  10       32.01       33.27      2.04 o 
  -2   4  10      149.92      139.32      3.45 o 
  -1   4  10        0.51        0.76      1.48 o 
   0   4  10      199.23      198.44      3.95 o 
   1   4  10        0.38       -0.36      1.57 o 
   2   4  10       10.53       10.38      1.89 o 
   3   4  10       21.13       26.94      2.24 o 
   4   4  10        7.93        2.64      1.81 o 
   5   4  10        1.82        2.24      1.97 o 
   6   4  10       30.15       37.61      3.21 o 
   7   4  10       15.62       11.70      4.14 o 
   8   4  10       35.23       38.87      3.45 o 
   9   4  10       27.83       29.23      3.34 o 
  10   4  10        7.86        9.81      3.76 o 
  11   4  10      186.68      205.90      7.32 o 
  12   4  10       25.86       23.93      4.70 o 
 -14   5  10      153.97      149.45      6.20 o 
 -13   5  10       49.73       53.71      3.76 o 
 -12   5  10       70.79       71.77      4.48 o 
 -11   5  10      185.33      190.30      6.01 o 
 -10   5  10       53.11       49.99      3.63 o 
  -9   5  10       26.35       26.09      2.99 o 
  -8   5  10      225.10      225.76      6.09 o 
  -7   5  10        0.03       -1.18      2.60 o 
  -6   5  10      165.87      154.68      4.04 o 
  -5   5  10      411.57      388.23      6.59 o 
  -4   5  10       29.57       31.40      2.10 o 
  -3   5  10      572.52      525.97      6.64 o 
  -2   5  10      299.08      276.52      4.59 o 
  -1   5  10        2.36        2.68      1.56 o 
   0   5  10      315.65      275.92      4.77 o 
   1   5  10      237.55      218.53      4.23 o 
   2   5  10      281.16      271.17      4.79 o 
   3   5  10       56.17       55.65      2.99 o 
   4   5  10      136.19      129.63      4.15 o 
   5   5  10       83.41       78.51      4.08 o 
   6   5  10        9.25        5.68      2.92 o 
   7   5  10       19.54       16.93      3.94 o 
   8   5  10       56.52       47.54      4.21 o 
   9   5  10        0.97       -2.95      2.95 o 
  10   5  10        5.51       10.33      3.89 o 
  11   5  10        2.14       -4.14      4.23 o 
 -12   6  10      150.85      139.91      5.35 o 
 -11   6  10       13.58       15.93      2.66 o 
 -10   6  10        4.16        1.53      2.79 o 
  -9   6  10        5.72        4.32      2.25 o 
  -8   6  10        2.12       -1.88      3.04 o 
  -7   6  10        0.09        0.83      2.13 o 
  -6   6  10        6.20        3.16      2.03 o 
  -5   6  10       66.55       64.75      2.93 o 
  -4   6  10      144.38      149.53      3.86 o 
  -3   6  10       14.61       17.00      2.00 o 
  -2   6  10        0.02       -0.63      1.54 o 
  -1   6  10      301.32      303.15      4.94 o 
   0   6  10       61.00       60.38      2.66 o 
   1   6  10      109.15      113.18      3.36 o 
   2   6  10       35.79       41.61      2.38 o 
   3   6  10      166.67      167.82      3.97 o 
   4   6  10      103.78      109.35      4.50 o 
   5   6  10        5.36        5.71      2.48 o 
   6   6  10      177.03      185.15      6.49 o 
   7   6  10       26.69       22.10      3.56 o 
   8   6  10      101.00       96.00      6.25 o 
   9   6  10        0.31        1.21      3.38 o 
 -10   7  10       61.16       71.27      5.29 o 
  -9   7  10       80.63       81.85      4.05 o 
  -8   7  10       97.56      101.72      4.25 o 
  -7   7  10      226.52      242.83      5.73 o 
  -6   7  10       86.34       89.90      3.85 o 
  -5   7  10       72.73       78.79      3.42 o 
  -4   7  10        2.48        4.21      1.89 o 
  -3   7  10       36.18       34.96      2.52 o 
  -2   7  10        9.27        9.11      1.98 o 
  -1   7  10       10.53        7.71      1.76 o 
   0   7  10        0.11       -0.64      1.49 o 
   1   7  10        0.75        1.68      1.58 o 
   2   7  10        4.32        3.53      1.79 o 
   3   7  10       50.91       55.54      3.31 o 
   4   7  10       33.13       31.18      2.90 o 
   5   7  10       35.99       43.33      3.57 o 
   6   7  10        0.03       -1.44      2.71 o 
   7   7  10       54.03       56.72      4.33 o 
  -7   8  10        9.21       13.83      2.86 o 
  -6   8  10       29.07       37.37      3.41 o 
  -5   8  10       40.28       37.43      3.29 o 
  -4   8  10        8.55        8.84      2.57 o 
  -3   8  10        0.37        0.90      2.20 o 
  -2   8  10        0.87        2.87      2.17 o 
  -1   8  10        3.85        6.82      1.89 o 
   0   8  10        0.01       -0.15      2.11 o 
   1   8  10       24.39       22.77      3.11 o 
   2   8  10        0.15       -2.00      2.87 o 
   3   8  10        0.76       -3.36      3.36 o 
   4   8  10       30.32       29.14      4.64 o 
 -16   1  11       53.97       52.00      6.90 o 
 -15   1  11      281.36      276.01     24.71 o 
 -14   1  11      166.14      172.13      7.92 o 
 -13   1  11      329.28      343.24     10.09 o 
 -12   1  11      165.27      159.86      7.04 o 
 -11   1  11      148.35      160.88      5.89 o 
 -10   1  11      439.75      449.91     10.12 o 
  -9   1  11        5.84        8.62      1.95 o 
  -8   1  11      334.22      354.69      5.21 o 
  -7   1  11     1429.04     1393.85     12.69 o 
  -6   1  11      284.56      292.58      4.54 o 
  -5   1  11      778.48      765.01      7.69 o 
  -4   1  11        4.58        3.46      1.38 o 
  -3   1  11      394.08      342.79      4.43 o 
  -2   1  11      316.15      314.24      4.09 o 
  -1   1  11        0.77        2.21      1.31 o 
   0   1  11     1057.89     1066.45      8.82 o 
   1   1  11      625.58      628.40      6.78 o 
   2   1  11      122.46      123.31      3.14 o 
   3   1  11     1402.49     1420.59     12.32 o 
   4   1  11       11.78       14.88      1.88 o 
   5   1  11      477.81      483.88      7.40 o 
   6   1  11        0.09       -1.80      2.05 o 
   7   1  11       21.72       25.18      2.54 o 
   8   1  11       11.29        9.58      2.48 o 
   9   1  11        5.76        6.60      2.52 o 
  10   1  11        7.20        5.61      2.61 o 
  11   1  11       89.79       84.80      4.69 o 
  12   1  11        2.00       -1.66      5.40 o 
  13   1  11       13.16       14.19      5.22 o 
 -16   2  11      120.92      128.47      8.73 o 
 -15   2  11        2.91        5.89      4.85 o 
 -14   2  11       49.81       55.06      6.71 o 
 -13   2  11      140.01      141.78      8.99 o 
 -12   2  11       10.04        8.80      4.76 o 
 -11   2  11       83.18       89.15      5.04 o 
 -10   2  11       12.02        7.67      2.21 o 
  -9   2  11        1.39        0.11      1.62 o 
  -8   2  11      118.57      120.95      3.41 o 
  -7   2  11       22.46       22.78      1.99 o 
  -6   2  11        1.79        2.12      1.41 o 
  -5   2  11      158.85      146.21      3.72 o 
  -4   2  11      152.91      136.03      3.00 o 
  -3   2  11      335.19      303.82      4.26 o 
  -2   2  11        4.92        4.92      1.36 o 
  -1   2  11        3.59        0.70      1.50 o 
   0   2  11       61.97       60.68      2.49 o 
   1   2  11      344.86      341.81      4.70 o 
   2   2  11       12.54       10.36      1.58 o 
   3   2  11      445.15      449.73      6.53 o 
   4   2  11      132.63      131.78      3.47 o 
   5   2  11       35.41       37.94      2.70 o 
   6   2  11      361.86      351.23      6.36 o 
   7   2  11        0.04       -2.06      2.42 o 
   8   2  11      101.77      100.67      4.06 o 
   9   2  11        3.58       -0.16      2.41 o 
  10   2  11        7.24       10.49      2.73 o 
  11   2  11       56.18       68.63      5.21 o 
  12   2  11       57.61       63.80      6.08 o 
 -15   3  11      246.88      233.91     10.43 o 
 -14   3  11      113.52      117.25     10.93 o 
 -13   3  11      198.22      212.87     10.17 o 
 -12   3  11      425.98      425.90      9.90 o 
 -11   3  11        8.93        8.90      3.05 o 
 -10   3  11      313.14      312.10      9.57 o 
  -9   3  11        3.45        1.08      2.48 o 
  -8   3  11      241.17      245.00      6.73 o 
  -7   3  11      214.84      212.03      6.27 o 
  -6   3  11       32.67       34.81      2.81 o 
  -5   3  11      225.92      223.28      5.44 o 
  -4   3  11       17.77       19.90      2.10 o 
  -3   3  11      128.51      130.47      3.51 o 
  -2   3  11       32.84       28.96      1.96 o 
  -1   3  11      323.23      332.32      4.51 o 
   0   3  11        0.21       -0.26      1.32 o 
   1   3  11      279.54      271.49      5.10 o 
   2   3  11      198.96      211.64      4.32 o 
   3   3  11      828.48      830.17      9.44 o 
   4   3  11       19.56       21.72      2.36 o 
   5   3  11      650.59      671.54     13.98 o 
   6   3  11        0.83       -1.12      2.16 o 
   7   3  11      389.52      379.35      8.08 o 
   8   3  11        0.14        2.00      2.45 o 
   9   3  11      129.58      123.35      5.43 o 
  10   3  11      132.07      134.79      5.82 o 
  11   3  11       93.89       94.69      5.81 o 
  12   3  11       15.51        6.78      4.13 o 
 -14   4  11        6.06        3.07      3.74 o 
 -13   4  11       15.84       16.78      4.04 o 
 -12   4  11       42.40       43.95      3.79 o 
 -11   4  11        2.19        0.54      2.72 o 
 -10   4  11       44.91       41.61      3.87 o 
  -9   4  11       69.74       64.86      5.14 o 
  -8   4  11       55.03       44.93      3.74 o 
  -7   4  11       12.62        3.75      2.48 o 
  -6   4  11      446.14      410.02      8.64 o 
  -5   4  11        0.02        2.51      1.91 o 
  -4   4  11      637.77      599.38      7.94 o 
  -3   4  11        0.35       -1.26      1.65 o 
  -2   4  11       94.29       98.09      3.38 o 
  -1   4  11      356.03      358.10      5.87 o 
   0   4  11        0.01        2.37      1.62 o 
   1   4  11      227.13      215.86      5.97 o 
   2   4  11       11.40       11.55      2.52 o 
   3   4  11       65.68       70.65      3.21 o 
   4   4  11        3.14        6.32      1.99 o 
   5   4  11       13.47       12.75      2.45 o 
   6   4  11       99.14       92.61      4.21 o 
   7   4  11        3.22        4.67      2.67 o 
   8   4  11        0.62       -0.85      2.54 o 
   9   4  11       23.62       20.26      5.45 o 
  10   4  11       71.29       55.81      5.52 o 
  11   4  11       37.57       38.60      5.13 o 
 -13   5  11        0.02        3.38      2.70 o 
 -12   5  11       10.01       12.02      3.11 o 
 -11   5  11        0.04       -2.16      2.45 o 
 -10   5  11       11.61       14.76      2.82 o 
  -9   5  11        8.25        5.70      2.50 o 
  -8   5  11       88.56       86.22      4.35 o 
  -7   5  11       46.00       43.75      3.65 o 
  -6   5  11       24.01       26.75      2.85 o 
  -5   5  11      180.06      182.83      4.60 o 
  -4   5  11        6.58        6.57      2.04 o 
  -3   5  11        7.23        7.48      1.85 o 
  -2   5  11        0.60        1.31      1.68 o 
  -1   5  11        3.24        0.57      1.88 o 
   0   5  11       57.13       67.20      2.84 o 
   1   5  11      211.04      217.59      4.44 o 
   2   5  11      155.31      158.01      3.96 o 
   3   5  11      336.81      325.61      7.63 o 
   4   5  11        0.34        1.92      2.33 o 
   5   5  11      160.12      160.18      5.43 o 
   6   5  11       26.72       31.83      3.41 o 
   7   5  11       73.69       75.04      4.45 o 
   8   5  11       11.72       10.60      3.69 o 
   9   5  11        9.58        8.43      3.77 o 
  10   5  11       38.53       46.46      5.27 o 
 -11   6  11       70.07       71.88      4.38 o 
 -10   6  11        5.62        1.85      2.32 o 
  -9   6  11       75.41       66.20      4.09 o 
  -8   6  11      179.28      174.68      6.87 o 
  -7   6  11        5.58        1.49      2.39 o 
  -6   6  11      241.57      232.13      5.35 o 
  -5   6  11        5.62        3.20      2.06 o 
  -4   6  11       29.66       28.68      2.54 o 
  -3   6  11       40.74       37.24      2.70 o 
  -2   6  11       10.44        8.28      2.08 o 
  -1   6  11       87.10       83.23      3.11 o 
   0   6  11       73.50       59.29      3.15 o 
   1   6  11       14.72       15.06      2.01 o 
   2   6  11       84.37       83.21      3.23 o 
   3   6  11        0.05        0.28      2.34 o 
   4   6  11       83.17       89.05      4.42 o 
   5   6  11        0.34       -2.35      2.35 o 
   6   6  11       62.69       68.83      4.66 o 
   7   6  11       10.38        4.99      3.06 o 
   8   6  11        0.00       -1.81      3.37 o 
  -9   7  11        3.19        1.76      2.66 o 
  -8   7  11       72.19       69.40      4.36 o 
  -7   7  11        2.08       -0.39      2.14 o 
  -6   7  11        1.21       -0.74      2.34 o 
  -5   7  11        5.79       12.28      2.37 o 
  -4   7  11        2.41        0.05      2.22 o 
  -3   7  11        7.08        3.02      2.23 o 
  -2   7  11        7.33        6.47      2.52 o 
  -1   7  11        2.63        1.41      1.96 o 
   0   7  11       55.30       64.45      3.09 o 
   1   7  11      242.00      240.95      4.80 o 
   2   7  11       18.22       20.06      2.40 o 
   3   7  11      287.72      292.68      6.48 o 
   4   7  11        0.13        4.75      2.61 o 
   5   7  11       65.03       76.80      5.32 o 
   6   7  11        0.08       -2.60      2.89 o 
  -5   8  11        0.47        0.70      2.80 o 
  -4   8  11       17.02       15.30      2.87 o 
  -3   8  11      107.09      115.39      4.88 o 
  -2   8  11        2.13        3.61      2.46 o 
  -1   8  11       23.61       30.06      3.14 o 
   0   8  11       31.78       29.52      3.43 o 
   1   8  11       25.79       23.17      3.52 o 
   2   8  11      125.39      122.43     13.81 o 
 -15   0  12       60.01       69.34     11.04 o 
 -14   0  12       60.23       66.80     10.74 o 
 -13   0  12       62.43       57.71      7.67 o 
 -12   0  12      119.55      120.40      8.35 o 
 -11   0  12        3.89        7.69      3.79 o 
 -10   0  12        0.23        3.70      3.79 o 
  -9   0  12       16.89       19.50      8.13 o 
  -8   0  12      584.45      582.98     15.20 o 
  -7   0  12       31.02       28.35      3.72 o 
  -6   0  12     1508.44     1445.17     32.86 o 
  -5   0  12        2.68        2.93      2.47 o 
  -4   0  12      675.90      658.78     10.63 o 
  -3   0  12      654.77      624.22      8.88 o 
  -2   0  12      875.91      849.36     10.89 o 
  -1   0  12      735.22      743.47      9.93 o 
   0   0  12        0.59       -1.84      1.89 o 
   1   0  12       40.15       30.36      2.82 o 
   2   0  12      312.88      303.41      8.56 o 
   3   0  12      466.76      496.00     11.20 o 
   4   0  12      342.66      308.40      8.03 o 
   5   0  12       29.29       30.71      4.07 o 
   6   0  12        0.12       -3.06      3.06 o 
   7   0  12       94.70       82.87      5.94 o 
   8   0  12       98.62       73.17      5.66 o 
   9   0  12      237.63      238.18      8.97 o 
  10   0  12      162.68      158.89      8.15 o 
  11   0  12       61.52       78.29      7.90 o 
  12   0  12        9.92       10.84      5.07 o 
 -15   1  12       77.69       82.95     10.89 o 
 -14   1  12        4.47        3.91      5.22 o 
 -13   1  12       17.89       15.71      6.23 o 
 -12   1  12       28.69       32.63      3.80 o 
 -11   1  12        0.47       -1.11      2.47 o 
 -10   1  12        0.07        1.15      2.60 o 
  -9   1  12        2.16        4.01      2.54 o 
  -8   1  12       18.23       14.96      2.40 o 
  -7   1  12       94.90       90.49      3.48 o 
  -6   1  12        4.68        1.07      1.45 o 
  -5   1  12        0.01       -0.46      1.45 o 
  -4   1  12        0.03       -1.46      1.46 o 
  -3   1  12       12.43        7.73      1.65 o 
  -2   1  12       39.59       32.35      2.08 o 
  -1   1  12       17.22       14.32      1.78 o 
   0   1  12       20.78       16.73      1.86 o 
   1   1  12        2.68        1.11      1.46 o 
   2   1  12       74.13       70.44      2.65 o 
   3   1  12        6.09        5.11      1.76 o 
   4   1  12       83.39       85.25      3.55 o 
   5   1  12       17.72       19.79      2.59 o 
   6   1  12        1.14       -0.63      2.13 o 
   7   1  12       11.78       11.80      2.54 o 
   8   1  12       40.33       41.05      3.31 o 
   9   1  12        0.05        1.19      2.84 o 
  10   1  12        6.79        4.64      2.84 o 
  11   1  12        2.07        6.03      3.32 o 
  12   1  12        1.99        5.04      3.33 o 
 -15   2  12       67.79       59.87     10.74 o 
 -14   2  12      265.18      278.86     12.03 o 
 -13   2  12      124.57      128.68     11.81 o 
 -12   2  12      131.45      130.84      8.74 o 
 -11   2  12       65.10       72.17      6.81 o 
 -10   2  12      131.29      138.74      8.25 o 
  -9   2  12       54.10       53.84      4.11 o 
  -8   2  12      491.74      475.02      7.87 o 
  -7   2  12      445.04      441.68      6.79 o 
  -6   2  12      215.92      213.78      4.60 o 
  -5   2  12      227.01      237.42      4.44 o 
  -4   2  12       61.68       56.30      2.37 o 
  -3   2  12      530.67      527.49      6.14 o 
  -2   2  12       44.72       41.44      2.34 o 
  -1   2  12      175.30      184.80      3.54 o 
   0   2  12       11.79       15.91      1.81 o 
   1   2  12        2.34        1.52      1.46 o 
   2   2  12        6.16        5.17      1.57 o 
   3   2  12        1.71        0.71      1.53 o 
   4   2  12      153.58      150.35      3.94 o 
   5   2  12       60.42       52.37      3.16 o 
   6   2  12       84.55       86.02      4.07 o 
   7   2  12       33.33       33.38      3.38 o 
   8   2  12       13.41       15.46      2.77 o 
   9   2  12      100.63      101.63      5.28 o 
  10   2  12      103.68      111.32      7.12 o 
  11   2  12       49.16       55.20      5.60 o 
 -14   3  12       21.34       28.22      5.81 o 
 -13   3  12       54.27       54.72      6.68 o 
 -12   3  12       13.18       17.10      4.76 o 
 -11   3  12      100.58       96.67      5.49 o 
 -10   3  12       66.48       63.18      4.54 o 
  -9   3  12        1.16       -0.43      2.63 o 
  -8   3  12      294.90      289.83      7.53 o 
  -7   3  12       46.83       47.96      3.93 o 
  -6   3  12       70.50       72.53      4.36 o 
  -5   3  12      485.56      477.58      7.73 o 
  -4   3  12        2.83       -0.43      1.83 o 
  -3   3  12      293.80      285.07      5.39 o 
  -2   3  12      225.68      212.28      4.64 o 
  -1   3  12        0.15       -0.49      1.73 o 
   0   3  12      187.45      169.23      5.79 o 
   1   3  12      164.50      178.71      4.47 o 
   2   3  12        5.88        2.25      1.97 o 
   3   3  12      246.34      231.28      5.11 o 
   4   3  12       30.63       31.85      2.70 o 
   5   3  12       49.02       42.04      3.27 o 
   6   3  12      134.58      128.22      4.96 o 
   7   3  12        0.58       -0.97      2.48 o 
   8   3  12        0.70       -2.63      2.63 o 
   9   3  12       90.78       80.55      4.85 o 
  10   3  12        0.11       -3.65      3.65 o 
  11   3  12       21.67       16.34      4.44 o 
 -13   4  12        3.46       -3.46      3.46 o 
 -12   4  12      113.30      113.12      5.51 o 
 -11   4  12       96.00      103.02      5.70 o 
 -10   4  12       40.77       40.61      4.00 o 
  -9   4  12        0.10        0.82      2.71 o 
  -8   4  12      213.99      207.57      6.53 o 
  -7   4  12      196.86      196.14      7.44 o 
  -6   4  12      164.22      171.97      5.35 o 
  -5   4  12      304.09      310.21      6.95 o 
  -4   4  12      466.74      453.41      6.94 o 
  -3   4  12      333.48      332.31      5.87 o 
  -2   4  12       21.76       19.26      2.28 o 
  -1   4  12      305.66      299.91      5.56 o 
   0   4  12      150.45      152.21      4.15 o 
   1   4  12       17.35       18.22      2.30 o 
   2   4  12      151.31      168.84      4.37 o 
   3   4  12        4.39        6.47      2.14 o 
   4   4  12      118.54      120.98      4.26 o 
   5   4  12      170.02      172.80      6.93 o 
   6   4  12       67.09       77.82      4.17 o 
   7   4  12      393.01      425.66      9.88 o 
   8   4  12      130.08      143.52      6.60 o 
   9   4  12       42.70       49.48      8.91 o 
  10   4  12      336.01      359.86     15.96 o 
 -12   5  12       94.11       96.24      5.69 o 
 -11   5  12        0.35        0.42      2.76 o 
 -10   5  12       48.02       49.54      4.06 o 
  -9   5  12      158.37      153.19      5.81 o 
  -8   5  12       50.94       54.22      4.21 o 
  -7   5  12      424.59      409.39     12.72 o 
  -6   5  12       45.75       50.61      4.28 o 
  -5   5  12       82.72       82.27      3.71 o 
  -4   5  12       71.31       76.84      3.56 o 
  -3   5  12       10.81       13.93      2.25 o 
  -2   5  12        6.59        6.55      1.95 o 
  -1   5  12        0.82        1.46      1.88 o 
   0   5  12        0.03       -0.80      1.84 o 
   1   5  12       38.35       37.79      2.90 o 
   2   5  12       53.94       49.67      2.97 o 
   3   5  12       88.66       92.87      4.06 o 
   4   5  12       31.00       27.52      3.25 o 
   5   5  12       10.67       14.73      3.13 o 
   6   5  12        0.68       -2.46      2.46 o 
   7   5  12       13.98       15.93      3.48 o 
   8   5  12       17.32       18.89      6.55 o 
   9   5  12       14.52        4.29      7.06 o 
 -10   6  12       25.93       23.60      3.75 o 
  -9   6  12        6.04        6.90      2.75 o 
  -8   6  12      163.08      172.49      7.42 o 
  -7   6  12       64.54       60.17      3.51 o 
  -6   6  12      233.93      250.88      5.81 o 
  -5   6  12      309.33      311.19      8.63 o 
  -4   6  12      369.30      368.75     11.33 o 
  -3   6  12       67.84       79.65      3.69 o 
  -2   6  12       20.17       18.81      2.47 o 
  -1   6  12      111.29      123.52      5.20 o 
   0   6  12       85.77       91.57      3.64 o 
   1   6  12        0.40       -1.91      1.91 o 
   2   6  12      145.77      161.77      4.97 o 
   3   6  12       92.25      100.29      3.96 o 
   4   6  12       23.67       21.60      2.94 o 
   5   6  12      241.14      259.99      8.74 o 
   6   6  12        5.46        5.93      3.23 o 
   7   6  12      107.86       97.64      5.66 o 
  -8   7  12       31.98       38.65      9.51 o 
  -7   7  12       45.64       47.43      5.63 o 
  -6   7  12       10.61        7.73      3.07 o 
  -5   7  12        0.07        0.37      2.68 o 
  -4   7  12       43.03       46.25      4.20 o 
  -3   7  12        3.35        4.56      2.44 o 
  -2   7  12      112.51      113.28      4.73 o 
  -1   7  12       10.34       10.37      2.62 o 
   0   7  12       46.71       49.13      3.38 o 
   1   7  12       91.04       96.33      5.28 o 
   2   7  12        5.42        4.43      2.35 o 
   3   7  12      271.88      265.22      8.66 o 
   4   7  12        0.07        2.25      3.11 o 
 -14   1  13      255.13      256.47     11.71 o 
 -13   1  13       52.17       62.61      7.05 o 
 -12   1  13      208.88      212.40     10.26 o 
 -11   1  13        3.83        2.44      3.40 o 
 -10   1  13       80.00       72.39      4.79 o 
  -9   1  13        6.36        2.89      2.87 o 
  -8   1  13       66.64       59.27      4.25 o 
  -7   1  13      274.82      279.23      6.64 o 
  -6   1  13        0.63        0.66      2.21 o 
  -5   1  13      421.89      399.71      7.20 o 
  -4   1  13      522.04      551.32      6.96 o 
  -3   1  13        7.37        4.15      1.73 o 
  -2   1  13      332.10      325.94      5.17 o 
  -1   1  13       23.40       27.10      2.18 o 
   0   1  13        1.79       -0.60      1.73 o 
   1   1  13      252.57      252.64      4.69 o 
   2   1  13       30.44       28.67      2.61 o 
   3   1  13      468.69      456.05      7.32 o 
   4   1  13      271.88      262.13      6.36 o 
   5   1  13       96.18       91.86      4.77 o 
   6   1  13       91.54       89.71      4.38 o 
   7   1  13       97.85       86.59      4.44 o 
   8   1  13       46.83       43.82      3.60 o 
   9   1  13        8.62        9.42      3.36 o 
  10   1  13        7.16       13.18      3.64 o 
  11   1  13       68.41       61.75      8.30 o 
 -14   2  13        7.54        7.27      5.09 o 
 -13   2  13       21.30       24.70      5.37 o 
 -12   2  13        8.93       10.84      4.66 o 
 -11   2  13        1.48       -1.89      4.05 o 
 -10   2  13       10.43       -0.97      4.01 o 
  -9   2  13        0.59       -2.96      3.54 o 
  -8   2  13       25.40       22.29      4.00 o 
  -7   2  13       27.73       26.79      3.43 o 
  -6   2  13        7.21        8.67      2.10 o 
  -5   2  13      128.36      130.05      3.59 o 
  -4   2  13      157.48      152.98      4.26 o 
  -3   2  13        3.59        1.12      1.67 o 
  -2   2  13       46.01       39.93      2.38 o 
  -1   2  13        8.90        5.93      1.75 o 
   0   2  13       13.39        9.76      1.84 o 
   1   2  13       11.37       16.63      1.99 o 
   2   2  13        0.00        0.01      1.82 o 
   3   2  13       26.59       32.14      2.50 o 
   4   2  13      103.74      110.19      4.17 o 
   5   2  13       20.18       17.80      3.22 o 
   6   2  13        1.38       -2.75      2.91 o 
   7   2  13        2.45        0.67      3.01 o 
   8   2  13        2.61        5.64      3.36 o 
   9   2  13        5.75        8.76      3.89 o 
  10   2  13        0.46        3.47      3.86 o 
 -13   3  13        0.57        3.78      4.54 o 
 -12   3  13      132.52      135.80      9.26 o 
 -11   3  13      133.94      130.32      9.21 o 
 -10   3  13        5.85        4.63      3.97 o 
  -9   3  13      251.02      250.38      7.58 o 
  -8   3  13      190.44      198.41      6.71 o 
  -7   3  13       72.26       70.28      4.56 o 
  -6   3  13      522.00      527.84      9.56 o 
  -5   3  13       13.68       11.26      2.15 o 
  -4   3  13      314.83      318.04      5.89 o 
  -3   3  13       13.96       14.56      2.25 o 
  -2   3  13       79.56       94.33      3.67 o 
  -1   3  13        3.52        3.76      1.93 o 
   0   3  13        2.88        3.02      1.97 o 
   1   3  13       43.78       45.88      2.94 o 
   2   3  13        0.24       -1.53      1.96 o 
   3   3  13       72.01       77.31      3.63 o 
   4   3  13       21.86       20.74      2.57 o 
   5   3  13       33.98       40.87      3.73 o 
   6   3  13      217.31      236.17      6.78 o 
   7   3  13       34.80       36.56      4.20 o 
   8   3  13       90.40      102.15      6.89 o 
   9   3  13      177.50      192.61      8.83 o 
 -12   4  13        1.96        2.20      4.63 o 
 -11   4  13      131.07      125.42      7.30 o 
 -10   4  13       43.93       40.89      4.16 o 
  -9   4  13       33.25       29.64      3.85 o 
  -8   4  13       49.63       47.45      4.01 o 
  -7   4  13        0.62       -2.42      2.42 o 
  -6   4  13       12.59       10.53      3.10 o 
  -5   4  13      211.89      205.25      5.27 o 
  -4   4  13       19.75       16.97      2.59 o 
  -3   4  13       13.52        8.09      2.12 o 
  -2   4  13       45.84       44.98      2.88 o 
  -1   4  13       48.32       44.90      2.90 o 
   0   4  13       58.09       57.67      3.14 o 
   1   4  13       63.43       66.54      3.36 o 
   2   4  13      124.54      118.68      5.03 o 
   3   4  13        5.16        0.41      2.60 o 
   4   4  13        6.40        5.16      2.29 o 
   5   4  13       32.53       35.16      3.33 o 
   6   4  13        0.03       -0.97      3.10 o 
   7   4  13       10.26        8.78      3.50 o 
   8   4  13       14.65       10.37      4.69 o 
 -11   5  13      109.31      110.59      5.54 o 
 -10   5  13       31.38       33.12      3.66 o 
  -9   5  13      102.81      101.70      5.57 o 
  -8   5  13       14.05       19.21      3.42 o 
  -7   5  13       38.46       38.53      3.43 o 
  -6   5  13      211.56      227.13      7.61 o 
  -5   5  13       25.02       24.56      3.10 o 
  -4   5  13      258.15      270.46      6.56 o 
  -3   5  13       40.09       39.84      3.82 o 
  -2   5  13        4.76       10.94      2.40 o 
  -1   5  13      252.12      255.28      5.81 o 
   0   5  13        9.96       10.04      2.42 o 
   1   5  13      137.30      161.13      4.99 o 
   2   5  13       55.72       54.99      4.02 o 
   3   5  13       92.09      104.16      4.48 o 
   4   5  13      170.41      194.86      6.25 o 
   5   5  13        0.02        0.01      3.02 o 
   6   5  13      200.63      226.81      7.59 o 
   7   5  13        0.54        0.83      3.77 o 
  -9   6  13       17.77       10.00      3.79 o 
  -8   6  13       70.78       77.27      4.06 o 
  -7   6  13       58.53       61.23      3.73 o 
  -6   6  13       65.77       54.41      3.53 o 
  -5   6  13      146.11      140.95      4.76 o 
  -4   6  13       12.58       10.73      2.48 o 
  -3   6  13      125.25      121.94      4.45 o 
  -2   6  13        0.90        1.83      2.09 o 
  -1   6  13       14.53       16.47      2.58 o 
   0   6  13       16.79       19.31      2.49 o 
   1   6  13        0.72        1.31      2.08 o 
   2   6  13      111.44      116.09      4.63 o 
   3   6  13       26.82       23.48      3.14 o 
   4   6  13       87.12       90.53      5.40 o 
   5   6  13       89.71      101.17      5.76 o 
  -5   7  13      102.75      113.22     13.19 o 
  -4   7  13      172.26      185.85      6.84 o 
  -3   7  13       21.96       28.52      4.47 o 
  -2   7  13       29.90       33.80      3.92 o 
  -1   7  13       97.92      109.90      5.62 o 
   0   7  13        0.01       -2.71      2.79 o 
   1   7  13        9.07       13.62      4.08 o 
 -13   0  14      412.60      446.04     21.80 o 
 -12   0  14        2.50       -2.81      4.91 o 
 -11   0  14      328.06      327.95     17.04 o 
 -10   0  14       88.37       92.37     10.43 o 
  -9   0  14       19.89       21.01      4.88 o 
  -8   0  14      115.54       97.03      7.58 o 
  -7   0  14      283.00      304.08     13.97 o 
  -6   0  14       97.96       97.00      7.37 o 
  -5   0  14      217.84      235.09      8.03 o 
  -4   0  14      154.44      162.24      7.25 o 
  -3   0  14      221.29      187.28      7.30 o 
  -2   0  14      585.40      604.67     13.17 o 
  -1   0  14       18.98       24.37      3.88 o 
   0   0  14      389.98      394.80     16.71 o 
   1   0  14      348.80      361.14     15.96 o 
   2   0  14       19.98       22.71      4.13 o 
   3   0  14      374.72      395.44      9.42 o 
   4   0  14        2.40       -4.24      4.24 o 
   5   0  14       58.28       71.43      5.78 o 
   6   0  14       17.36        8.91      4.55 o 
   7   0  14       23.36       15.84      6.60 o 
   8   0  14        8.05       15.80      5.21 o 
   9   0  14       24.84       22.29      5.84 o 
 -13   1  14       19.06       27.36      5.96 o 
 -12   1  14       26.60       30.17      5.64 o 
 -11   1  14        2.81        2.61      4.34 o 
 -10   1  14       11.34        9.47      4.49 o 
  -9   1  14        5.93       -0.84      2.90 o 
  -8   1  14       63.62       56.36      4.40 o 
  -7   1  14       27.32       21.98      3.33 o 
  -6   1  14        0.03        2.13      2.30 o 
  -5   1  14       53.65       52.83      3.35 o 
  -4   1  14        0.05       -2.10      2.10 o 
  -3   1  14      128.15      118.63      4.54 o 
  -2   1  14       11.24       10.03      2.32 o 
  -1   1  14       16.59       16.19      2.56 o 
   0   1  14       10.17       11.37      2.86 o 
   1   1  14        4.39        1.77      2.04 o 
   2   1  14        3.15        1.25      2.11 o 
   3   1  14        0.60        2.63      2.35 o 
   4   1  14        9.58       11.43      2.60 o 
   5   1  14       22.62       21.98      4.62 o 
   6   1  14       38.89       40.69      3.52 o 
   7   1  14        5.56       -0.25      3.63 o 
   8   1  14       21.61       25.66      4.04 o 
   9   1  14        6.95        4.40      4.19 o 
 -13   2  14      213.50      211.74     11.06 o 
 -12   2  14       73.01       80.97      7.86 o 
 -11   2  14      125.62      122.82      8.77 o 
 -10   2  14      107.38      112.43      8.33 o 
  -9   2  14       38.50       44.04      7.82 o 
  -8   2  14      196.43      175.54      8.99 o 
  -7   2  14      131.56      128.39      8.43 o 
  -6   2  14      117.46      117.42      5.01 o 
  -5   2  14      129.46      130.93      4.87 o 
  -4   2  14        4.81        4.14      2.29 o 
  -3   2  14       26.34       25.62      2.60 o 
  -2   2  14       25.05       31.20      2.95 o 
  -1   2  14        1.13       -1.59      2.02 o 
   0   2  14      252.29      253.89      5.71 o 
   1   2  14      131.77      127.60      4.80 o 
   2   2  14      210.87      211.61      6.27 o 
   3   2  14      647.98      675.46     11.48 o 
   4   2  14       13.40       11.34      3.41 o 
   5   2  14      397.44      429.53     10.39 o 
   6   2  14        0.14       -1.48      2.98 o 
   7   2  14       96.44      101.48      6.92 o 
   8   2  14       17.67       23.67      4.78 o 
   9   2  14        0.22        1.00      4.00 o 
 -12   3  14        0.02        0.77      4.34 o 
 -11   3  14        8.78       10.26      7.98 o 
 -10   3  14        0.06       -3.89      3.89 o 
  -9   3  14       11.20        5.29      4.19 o 
  -8   3  14       10.19        8.88      3.66 o 
  -7   3  14       24.68       20.54      3.19 o 
  -6   3  14       54.14       49.38      3.68 o 
  -5   3  14        5.29        5.59      2.70 o 
  -4   3  14        3.61        2.21      2.09 o 
  -3   3  14       21.20       14.17      2.37 o 
  -2   3  14       95.19       91.83      4.40 o 
  -1   3  14        0.58        0.52      1.98 o 
   0   3  14        1.39       -0.11      2.05 o 
   1   3  14        4.21        2.78      2.41 o 
   2   3  14       21.31       19.70      2.64 o 
   3   3  14        2.13       -0.15      2.32 o 
   4   3  14       19.60       24.18      3.02 o 
   5   3  14        1.93       -1.23      3.08 o 
   6   3  14       23.67       18.05      4.41 o 
   7   3  14       85.72       76.77      6.32 o 
   8   3  14        2.14        7.71      4.12 o 
 -11   4  14        3.44       10.27      5.07 o 
 -10   4  14      141.31      140.92      9.48 o 
  -9   4  14       14.58       14.62      4.04 o 
  -8   4  14       47.87       42.43      3.87 o 
  -7   4  14      140.14      140.36      4.99 o 
  -6   4  14       44.32       34.50      3.21 o 
  -5   4  14       95.44      100.53      4.38 o 
  -4   4  14       36.33       31.07      3.05 o 
  -3   4  14       26.64       20.39      2.74 o 
  -2   4  14        0.46        1.09      2.11 o 
  -1   4  14        3.16       -1.76      2.10 o 
   0   4  14       72.55       85.14      3.86 o 
   1   4  14       18.38       23.04      3.20 o 
   2   4  14      214.06      222.77      5.45 o 
   3   4  14      197.21      215.14      5.52 o 
   4   4  14       31.01       29.68      4.38 o 
   5   4  14      175.85      200.09      7.27 o 
   6   4  14       27.66       21.87      4.02 o 
   7   4  14      156.99      171.89     10.22 o 
  -9   5  14        4.98        3.45      4.16 o 
  -8   5  14       44.20       44.58      4.50 o 
  -7   5  14        0.83       -2.40      2.40 o 
  -6   5  14       87.27       79.46      4.48 o 
  -5   5  14       10.83       11.55      2.88 o 
  -4   5  14      143.17      144.85      5.36 o 
  -3   5  14       12.49       12.72      2.87 o 
  -2   5  14       41.42       41.46      3.59 o 
  -1   5  14      191.25      194.31      9.17 o 
   0   5  14        0.67        0.80      2.31 o 
   1   5  14       70.46       67.02      3.84 o 
   2   5  14       16.76       10.96      2.80 o 
   3   5  14       40.21       41.10      3.73 o 
   4   5  14      101.35       92.22      5.63 o 
   5   5  14        0.38        3.76      3.30 o 
  -6   6  14        0.11        1.03      2.57 o 
  -5   6  14      125.25      129.92      4.92 o 
  -4   6  14        0.18       -0.96      2.37 o 
  -3   6  14      109.41      113.00      6.11 o 
  -2   6  14      116.68      117.21      4.71 o 
  -1   6  14       10.35        8.67      2.61 o 
   0   6  14      252.22      265.07      6.34 o 
   1   6  14       65.00       61.74      4.13 o 
   2   6  14      184.40      192.41      7.58 o 
 -12   1  15       53.31       65.31      7.34 o 
 -11   1  15        7.95        3.84      7.98 o 
 -10   1  15       70.44       73.59      7.37 o 
  -9   1  15       30.82       35.35      5.94 o 
  -8   1  15      482.89      464.34     14.74 o 
  -7   1  15       25.10       28.15      3.49 o 
  -6   1  15      390.15      379.86      7.61 o 
  -5   1  15      123.15      117.02      4.89 o 
  -4   1  15      137.11      137.99      5.09 o 
  -3   1  15      365.23      376.47      9.43 o 
  -2   1  15      171.56      168.26      5.23 o 
  -1   1  15       59.08       64.44      3.48 o 
   0   1  15       33.00       34.70      2.97 o 
   1   1  15       72.17       74.17      3.81 o 
   2   1  15       79.48       78.10      4.25 o 
   3   1  15      165.90      176.97      5.59 o 
   4   1  15       32.39       40.50      3.79 o 
   5   1  15        1.42        4.02      3.30 o 
   6   1  15        0.13       -2.18      3.69 o 
   7   1  15       87.25       91.95      6.84 o 
   8   1  15       11.44       12.47      4.54 o 
 -11   2  15       16.37       15.39      5.15 o 
 -10   2  15        1.63       -1.84      4.12 o 
  -9   2  15       26.89       29.25      6.14 o 
  -8   2  15        1.54       -0.73      3.89 o 
  -7   2  15       35.68       34.51      4.09 o 
  -6   2  15        0.50       -2.67      2.67 o 
  -5   2  15       16.26       17.51      3.05 o 
  -4   2  15        3.69        3.66      2.58 o 
  -3   2  15        5.23        8.24      4.23 o 
  -2   2  15        6.42        7.06      2.73 o 
  -1   2  15       47.44       48.14      3.85 o 
   0   2  15        1.62       -1.26      2.45 o 
   1   2  15        4.38        5.81      2.85 o 
   2   2  15        7.84        3.43      2.78 o 
   3   2  15       38.38       33.81      4.65 o 
   4   2  15        0.26        0.80      2.75 o 
   5   2  15       29.63       39.63      6.28 o 
   6   2  15        7.21        4.04      4.21 o 
   7   2  15        9.21       11.35      4.70 o 
 -11   3  15      114.70      122.12     12.27 o 
 -10   3  15       71.38       63.61      7.05 o 
  -9   3  15        0.87       -0.75      4.27 o 
  -8   3  15       90.76       94.78      6.49 o 
  -7   3  15       48.32       48.08      4.43 o 
  -6   3  15       96.66       92.68      5.50 o 
  -5   3  15       46.29       49.36      4.36 o 
  -4   3  15      179.00      176.79      5.97 o 
  -3   3  15       99.26      112.16      4.75 o 
  -2   3  15       57.30       54.10      4.76 o 
  -1   3  15       70.28       78.42      4.56 o 
   0   3  15        0.45       -2.48      2.48 o 
   1   3  15       46.25       53.87      4.92 o 
   2   3  15       67.87       75.44      4.55 o 
   3   3  15       18.46       11.33      3.12 o 
   4   3  15      253.03      257.51     11.58 o 
   5   3  15       25.76       24.66      4.89 o 
   6   3  15      128.77      122.74      7.66 o 
  -9   4  15       25.70       28.40      4.70 o 
  -8   4  15       25.52       26.02      4.87 o 
  -7   4  15       76.10       76.64      4.68 o 
  -6   4  15        7.88        5.65      3.72 o 
  -5   4  15       83.12       91.56      5.26 o 
  -4   4  15        6.98       10.63      3.30 o 
  -3   4  15       54.09       60.17      3.81 o 
  -2   4  15       36.59       38.87      3.18 o 
  -1   4  15        6.04        4.94      2.30 o 
   0   4  15       31.47       28.52      3.00 o 
   1   4  15       35.86       37.36      3.57 o 
   2   4  15        6.88        6.20      2.73 o 
   3   4  15       68.54       64.55      4.56 o 
   4   4  15       20.66       17.24      4.47 o 
   5   4  15       15.92       10.34      6.44 o 
  -7   5  15        0.05       -2.27      3.18 o 
  -6   5  15      311.92      320.36     14.99 o 
  -5   5  15        9.98       12.28      3.22 o 
  -4   5  15      644.90      660.04     11.47 o 
  -3   5  15       22.63       17.83      3.90 o 
  -2   5  15      164.79      165.59      5.97 o 
  -1   5  15      219.72      231.12      6.68 o 
   0   5  15        0.11       -1.16      2.49 o 
   1   5  15       58.46       64.63      4.38 o 
   2   5  15       41.99       46.26      4.00 o 
   3   5  15        3.52        2.45      7.06 o 
 -10   0  16       60.06       57.06     10.12 o 
  -9   0  16        4.81        8.94      4.88 o 
  -8   0  16       73.90       59.63      5.72 o 
  -7   0  16      169.46      185.39      8.29 o 
  -6   0  16       21.48       23.25      5.26 o 
  -5   0  16      119.39      128.81      7.38 o 
  -4   0  16      334.10      347.59     10.56 o 
  -3   0  16        0.08        0.30      3.46 o 
  -2   0  16       99.70      106.11      6.73 o 
  -1   0  16        5.68       10.10      3.92 o 
   0   0  16        7.85        5.60      5.19 o 
   1   0  16      186.60      180.71     14.55 o 
   2   0  16       36.72       33.46      4.96 o 
   3   0  16      230.91      250.12      9.76 o 
   4   0  16      226.67      240.15     11.72 o 
   5   0  16       30.01       28.10      5.96 o 
   6   0  16      159.84      157.22     10.74 o 
 -10   1  16       21.84       29.82      8.28 o 
  -9   1  16       24.07       26.44     15.34 o 
  -8   1  16        7.70       -0.28      3.18 o 
  -7   1  16      126.29      140.07      6.79 o 
  -6   1  16       10.56        6.73      3.36 o 
  -5   1  16       85.46       88.03      5.54 o 
  -4   1  16        0.78       -1.04      2.98 o 
  -3   1  16        3.91        6.37      3.12 o 
  -2   1  16       44.14       39.98      4.17 o 
  -1   1  16        6.51       10.06      3.08 o 
   0   1  16        9.34        3.18      2.85 o 
   1   1  16       14.72       18.67      3.34 o 
   2   1  16       33.50       36.36      4.31 o 
   3   1  16        9.97       12.86      3.70 o 
   4   1  16       29.25       24.74      4.83 o 
   5   1  16        5.60        6.88      5.61 o 
 -10   2  16        8.45        1.23      6.14 o 
  -9   2  16       69.92       79.46      6.52 o 
  -8   2  16       63.76       76.73      5.46 o 
  -7   2  16       28.44       36.07      4.35 o 
  -6   2  16      175.44      186.45      7.00 o 
  -5   2  16       22.08       22.02      3.93 o 
  -4   2  16      259.50      281.63      7.37 o 
  -3   2  16        0.50        0.97      2.98 o 
  -2   2  16       85.93      101.22      5.19 o 
  -1   2  16        4.62        4.77      2.79 o 
   0   2  16        0.04       -2.58      2.58 o 
   1   2  16       19.78       23.34      3.52 o 
   2   2  16        2.09       -2.87      3.02 o 
   3   2  16       50.15       55.60      4.89 o 
   4   2  16       22.91       25.32      4.90 o 
   5   2  16       28.92       35.03      5.36 o 
  -8   3  16       20.88       25.34      4.04 o 
  -7   3  16       15.20       11.52      3.64 o 
  -6   3  16       22.60       24.63      4.02 o 
  -5   3  16      119.73      127.79     10.50 o 
  -4   3  16       57.29       57.64      4.78 o 
  -3   3  16       16.34       19.71      3.77 o 
  -2   3  16       37.42       42.45      3.94 o 
  -1   3  16        4.45        1.30      3.26 o 
   0   3  16      118.50      118.94      5.60 o 
   1   3  16       10.17        4.89      3.68 o 
   2   3  16       48.19       43.33      4.62 o 
   3   3  16       25.68       26.48      4.21 o 
   4   3  16        0.01       -0.86      4.07 o 
  -6   4  16       27.43       31.77      4.15 o 
  -5   4  16      186.74      192.48      7.15 o 
  -4   4  16      136.68      141.43      6.73 o 
  -3   4  16       75.93       63.97      5.11 o 
  -2   4  16      186.40      189.03      7.19 o 
  -1   4  16       26.32       31.15      4.11 o 
   0   4  16       94.25       90.65      5.10 o 
   1   4  16       61.72       63.38      5.15 o 
   2   4  16        2.54       -0.67      4.41 o 
  -8   1  17       83.98       89.98      8.24 o 
  -7   1  17       55.16       63.54      5.29 o 
  -6   1  17       26.61       21.63      4.12 o 
  -5   1  17      152.62      146.54     10.54 o 
  -4   1  17      121.26      134.25      6.81 o 
  -3   1  17      169.21      185.78      6.70 o 
  -2   1  17      230.58      245.95      7.34 o 
  -1   1  17       17.08       12.89      3.83 o 
   0   1  17      245.43      254.03      8.43 o 
   1   1  17       33.28       32.59      4.44 o 
   2   1  17      192.37      203.44      9.97 o 
   3   1  17      205.56      218.61      8.12 o 
  -7   2  17        0.01        1.00      3.22 o 
  -6   2  17      107.81      105.50      7.07 o 
  -5   2  17       10.93       15.61      3.82 o 
  -4   2  17        0.16       -3.20      3.20 o 
  -3   2  17        0.31       -2.74      2.74 o 
  -2   2  17       31.54       26.58      3.68 o 
  -1   2  17        4.61       -0.68      3.33 o 
   0   2  17        0.39       -1.70      3.20 o 
   1   2  17        7.17        8.74      3.62 o 
   2   2  17        1.77       -0.96      3.36 o 
  -5   3  17       34.85       40.19      8.59 o 
  -4   3  17        0.05       -3.59      3.59 o 
  -3   3  17       22.25       22.81      4.12 o 
  -2   3  17        0.61        1.02      3.30 o 
  -1   3  17       66.42       69.14      7.22 o 
   0   3  17      109.07      118.43     12.58 o 
                                                 
